# Supplementary material for: Metabolite Profiling and Transcriptome Analysis Explain the Difference in Accumulation of Bioactive Constituents in Taxilli Herba from Two Hosts
Source: Genes (Basel). 2023 May 4;14(5):1040. doi: 10.3390/genes14051040 (PMC10218634; doi:10.3390/genes14051040)
Supplement: Supplementary file 1 [file genes-14-01040-s001.zip]

Archive with 2 entries (2 files):
- Supplementary Material of Tables.xlsx
- Supplementary Matreial of Figures.pdf
