# Supplementary material for: Metabolite Profiling and Transcriptome Analysis Explain the Difference in Accumulation of Bioactive Constituents in Taxilli Herba from Two Hosts
Source: Genes (Basel). 2023 May 4;14(5):1040. doi: 10.3390/genes14051040 (PMC10218634; doi:10.3390/genes14051040)
Supplement: Supplementary file 1 [file genes-14-01040-s001.zip › Supplementary Material of Tables.xlsx]

## Sheet: Table S1 
Table S1 Primers for qRT-PCR
Target gene	Primer	5’----3’
CYP98A	CYP98A-F	TCTACGGTCCCATCATTTCG
	CYP98A-R	GCGGTGACTTCATCTTCCCT
bglB	bglB-F	TGCTGCTTATTCTGCTCG
	bglB-R	GGTCCACTGAAACCTCCC
CAD	CAD-F	GCGTCATTAACCAGCCTCTA
	CAD-R	ATCTCCTCTGCCTCCTTCA
CSE	CSE-F	TATCCTGGGTTTGGTCTTT
	CSE-R	GTCATCTCCTAGCCTCTTG
CCoAOMT	CCoAOMT-F	ATGACTACATCTGCGGACGAG
	CCoAOMT-R	CCAGCCTTCTTGATTACGG
HCT	HCT-F	GATGCGGCGGCGATGAAGA
	HCT-R	GGGCGAAGTCACCGAAGT
FLS	FLS-F	CTGTTGTCCTGCCTGTCGG
	FLS-R	AGTCCCTGGATTTCGTTGG
4CL	4CL-F	CGTCGGTTCGGATGGTGTT
	4CL-R	CAATCTTCATTTCAGCGTTTC
F3H	F3H-F	AGCCTTCGTTGTCAATCTC
	F3H-R	ATGCTGCTGCTACTATCCA
Actin	actin-Fw	GGCTGTGTTTCCCAGTATTGT
	actin-Rv	CATAACCCTCATAGATTGGCAC

## Sheet: Table S2
Table S2 Identification of 81 compounds in Taxilli Herba from two hosts
No	tR/(min)	Putative compound	Molecular formula	ppm	Measured mass (m/z)	MS2 fragments
1	2.24	Glucose	C6H12O6	0.1	179.0561[M-H]-	161.0457[M-H-H2O]-, 117.0207, 89.0248, 71.0158
2	2.27	Glutamine	C5H10N2O3	0.7	145.0633[M-H]-	128.0539[M-H-NH3]-, 127.0514[M-H-H2O]-, 101.0725[M-H-CO2]-, 99.0560[M-H-HCOOH]-
3	2.54	Primeverose	C11H20O10	1.9	311.0991[M-H]-	233.0654[M-H-C2H3O2-CHOH]-, 173.0446[M-H-C2H3O2-CHOH-C2H4O2]-,
						131.0341[M-H-C6H11O6]-, 99.0095[M-H-Xyl-C3H6O2]-, 71.0155[M-H-Xyl-C4H8O3]-
4	2.59	Guanosine*	C10H13N5O5	4.9	282.0830[M-H]-	150.0426[M-H-Rib]-, 133.0153[M-H-Rib-H2O]-
5	2.63	Quinic acid	C7H12O6	0.1	191.0057[M-H]-	173.0454[M-H-H2O]-, 127.0397[M-H-H2O-HCOOH]- , 59.0160, 71.0161, 85.0304
6	2.86	Shikimic acid	C7H10O5	1.1	173.0472[M-H]-	155.0407[M-H2O]-, 137.0246[M-H-2H2O]-, 129.0189[M-H-CO2]-, 111.0451[M-H-CO2-H2O]-
7	3.12	Malic acid	C4H6O5	2.6	133.0146[M-H]-	115.0041[M-H-H2O]-, 71.0160[M-H-H2O-CO2]-
8	4.96	Citric acid	C6H8O7	0	191.0206[M-H]-	173.0101[M-H-H2O]-, 154.9982[M-H-2H2O]-, 129.0187[M-H-H2O-CO2]-, 103.0400[M-H-2CO2]-
9	5.97	Monotropein	C16H22O11	0.9	389.1082[M-H]-	227.0543[M-H-Glc]-, 165.0544[M-H-Glc-COOH]-
10	7.93	Gallic acid*	C7H6O5	2.6	169.0138[M-H]-	125.0240[M-H-CO2]-, 107.0141[M-H-CO2-H2O]-
11	8	Bisdemethoxycurcumin	C19H16O4	2.6	307.1029[M-H]-	145.0508, 127.0397
12	8.86	Glucogallin	C13H16O10	1.8	331.0673[M-H]-	179.0137[M-H-G]-, 169.0253, 161.024[M-H-G-H2O]-
13	9.03	Tachioside	C13H18O8	1.7	301.0928[M-H]-	139.0324[M-H-Glc]-, 123.0089[M-H-Glc-O]-
14	9.34	(1S)-2(Acetyloxy)-1-(hydroxymethy)ethyl-β-D-glucopyranoside	C11H20O9	0.3	295.1045[M-H]-	131.0934[M-H-Glc]-, 113.0252[M-H-Glc-H2O]-, 85.0306, 71.016, 59.0162
15	9.39	Homomangiferin	C20H20O11	2.5	435.1129[M-H]-	271.0448[M-H-Glc]-, 313.0354, 151.0037, 125.0245
16	9.43	Isochinomin	C24H20O8	0.2	435.1124[M-H]-	313.0509, 151.0025, 123.0085
17	9.55	Fluorescein-β-D-galactopyranoside	C26H22O10	1.4	493.1183[M-H]-	331.0654[M-H-Gal]-
18	10.16	Toddacoumaquinone	C23H18O7	4.9	405.1031[M-H]-	169.0134, 71.0154
19	10.31	Gallic acid 3-O-β-D-glucopyranoside	C13H16O10	0.6	331.1061[M-H]-	169.0134[M-H-Glc]-, 125.0240[M-H-Glc-CO2]-
20	10.77	7‐O‐Benzyl Luteolin	C22H16O5	1.1	375.0927[M-H]-	285.0437[M-H-Benzyl group]-, 151.0030[1,3A]-
21	11.12	Artonol B	C24H20O7	3.5	419.1177[M-H]-	271.0421, 151.0033
22	11.13	Hydrocarpin	C25H20O9	0	463.0869[M-H]-	435.0761[M-H-CO]-, 273.0364[M-H-C10H11O3]-, 151.0927[1,3A]-
23	11.3	Mulberroside F	C26H30O14	2.8	565.1547[M-H]-	403.0473[M-H-Glc]-, 241.0241[M-H-2Glc]-
24	11.38	Protocatechuic acid*	C7H6O4	6.9	153.0194[M-H]-	109.0303[M-H-CO2]-, 101.0314[M-H-CO2-CO]-,
25	11.68	2,6-Dihydroxyphenyl-β-D-glucopyranosiduronic acid	C12H14O9	0	301.0565[M-H]-	283.0456[M-H-H2O]-, 125.0241[M-H-Glc UA]-, 107.0144[M-H-Glc UA-H2O]-
26	12.24	p‐Coumaric acid	C9H8O3	0.2	163.0401[M-H]-	119.0482[M-H-CO2]-, 93.0316[M-H-CO2-C2H2]-
27	12.57	Procyanidin B2	C30H26O12	0.4	577.1354[M-H]-	451.0989[M-H-H2O-C6H5O2]-, 425.0835[M-H-C8H8O3]-, 407.0733[M-H-C8H8O3-H2O]-,289.0685[M-H-TOP]-, 245.0768[M-H-TOP-CO2]-, 179.0733[M-H-TOP-C6H5O2]-, 125.0231[1,4A]-
28	12.96	Neohesperidin dihydrochalcone	C28H36O15	1	611.1235[M-H]-	300.9969[M-H-Neo]-, 275.0183
29	13.15	Procyanidin B1	C30H26O12	0.3	577.1354[M-H]-	451.0986[M-H-H2O-C6H5O2]-, 425.0829[M-H-C8H8O3]-, 407.0745[M-H-C8H8O3-H2O]-,289.0698[M-H-TOP]-, 245.0743[M-H-TOP-CO2]-, 179.0721[M-H-TOP-C6H5O2]-, 125.0228[1,4A]-
30	13.54	Procyanidin C1	C45H38O18	3.8	865.1952[M-H]-	739.1671[M-H-C6H5O2-H2O]-, 713.1887[M-C8H803]-, 577.1301[M-H-TOP]-,407.0782[M-H-TOP-C8H8O3-H2O]-, 289.0712[M-H-2TOP]-, 245.0800[M-H-2TOP-CO2]-,125.0236[1,4A]-
31	13.73	Cynaroside A	C21H32O10	1.1	443.1904[M-H]-	425.1931[M-H-H2O]-, 281.1394[M-H-Glc]-, 263.1289[M-H-Glc-H2O]-
32	13.96	Isosakuranetin*	C16H14O5	3.2	285.0620[M-H]-	151.0184[1,3A]-, 107.0291[1,3A-CO2]-
33	14.15	Glucosyringic acid	C15H20O10	1.9	359.0967[M-H]-	197.0515[M-H-Glc]-, 153.0028[M-H-Glc-CO2]-, 127.0245[M-H-Glc-CO2-C2H2]-,121.0081[M-H-Glc-CO2-OCH3]-
34	14.32	4‐Hydroxybenzoic acid	C7H6O3	0.3	137.0224[M-H]-	93.0334[M-H-CO2]-
35	14.34	4-Hydroxybenzoic acid β-D-glucose ester	C13H16O8	1.2	299.0776[M-H]-	137.0241[M-H-Glc]-, 93.0351[M-H-Glc-CO2]-
36	14.74	(+)‐catechin*	C15H14O6	0.8	289.0724[M-H]-	245.0235[M-H-CO2]-, 179.0341[M-H-B ring]-, 167.0339[1,2A]-, 163.0385[M-H-H2O-B ring]-,149.0234[1,3B]-, 137.0237[1,3A]-, 125.0235[1,4A]-, 109.0289[B ring]-
37	14.75	Epicatechin	C15H14O6	0.6	289.0722[M-H]-	245.0300[M-H-CO2]-, 179.0339[M-H-B ring]-, 167.0340[1,2A]-, 163.0379[M-H-H2O-B ring]-,149.0246[1,3B]-, 137.0237[1,3A]-, 125.0229[1,4A]-, 109.0199[B ring]-
38	14.76	Caffeic acid	C9H8O4	3.5	179.0389[M-H]-	135.0472[M-H-CO2]-, 109.0440[M-H-CO2-CO]-, 89.0413[M-H-CO2-CO-H2O]-
39	14.91	Methyl4-(β-D-glucopyranosyloxy)-3-methoxybenzoate	C15H20O9	2	343.1029[M-H]-	181.0490[M-H-Glc]-, 135.0427[M-H-Glc-CH4O2]-, 121.0286[M-H-Glc-COOCH]-
40	15.27	Chlorogenic acid*	C16H18O9	0.9	353.0875[M-H]-	191.0554[M-H-caffeoyl]-, 179.0365[M-H-C7H10O5]-
41	15.43	Epigallocatechin	C15H14O7	0.1	305.0667[M-H]-	179.03325[M-H-B ring]-, 125.0245[1,4A]-
42	16.13	Ethyl3-(β-D-glucopyranosyloxy) butanoate	C12H22O8	0.7	293.1245[M-H]-	131.0710[M-H-Glc]-
43	16.23	Taxifolin	C15H12O7	2.5	303.0540[M-H]-	151.0051[1,3A]-, 152.0502[1,3B]-, 175.0386[M-H-H2O-B ring]-
44	16.28	Cosmosiin	C21H20O10	1.5	431.1181[M-H]-	269.0453[M-H-Glc]-, 225.0671[M-H-Glc-CO]-, 151.0033[1,3A]-, 107.01[1,3A-CO2]-
45	17.59	Hexyl 6-O-β-D-Xylopyranosyl	C17H32O10	0.7	395.1919[M-H]-	263.0437[M-H-Xyl]-, 101.0242[M-H-Xyl-Glc]-
46	17.89	Swertiamarin	C16H22O10	0.3	373.1128[M-H]-	193.0511[M-H-Glc]-, 149.0617[M-H-Glc-CO2]-, 123.0743[M-H-Glc-CO2-C2H2]-,97.0547[M-H-Glc-CO2-2C2H2]-
47	18.16	Procyanidin B2 3′'‐O‐gallate	C37H30O16	1.9	729.1441[M-H]-	577.1324[M-H-G]-, 441.0743[M-H-TOP]-
48	18.71	Diyhdromelilotoside	C15H20O8	0.9	327.1085[M-H]-	165.0551[M-H-Glc]-, 147.0446[M-H-Glc-H2O]-, 119.0498[M-H-Glc-H2O-COOH]-,
49	18.97	Androsin	C15H20O8	0.9	327.1088[M-H]-	165.0554[M-H-Glc]-, 147.0447[M-H-Glc-H2O]-
50	20.57	Phloracetophenone 4'-O- glucoside	C14H18O9	2.3	329.0877[M-H]-	167.0338[M-H-Glc]-, 123.0444[M-H-Glc-CO2]-
51	20.96	Kaempferitrin	C27H30O14	4.3	577.1329[M-H]-	431.0985[M-H-Rha]-, 285.0244[M-H-2Rha]-, 256.0179[M-H-2Rha-CO]-
52	23.64	Tricetin	C15H10O7	0	301.1189[M-H]-	283.1076[M-H-H2O]-, 271.1089[M-H-CO2]-, 161.0470[M-H-B ring-H2O]-
53	24.42	Brassicin	C22H22O12	1.8	477.1014[M-H]-	315.0562[M-H-Glc]-, 300.0131[M-H-Glc-CH3]-, 151.0026[1,3A]-
54	24.81	Galangin	C5H10O5	0.7	269.0647[M-H]-	241.0466[M-H-CO]-, 226.0396[M-H-C2H2O]-, 197.0431[M-H-CO-CO2]-
55	24.84	Emodin	C5H10O5	1.7	269.0650[M-H]-	241.0507[M-H-CO]-, 225.0538[M-H-CO2]-, 197.0582[M-H-CO2-CO]-, 182.0574[M-H-CO-CO2-CH3]-
56	27.32	(‐)‐Epicatechin gallate	C22H18O10	2.3	441.0817[M-H]-	289.0713[M-H-G]-, 271.0630[M-H-G-H2O]-, 179.0362[M-H-G-B ring]-, 135.0242[1,3A]-,125.0247,109.0292[B ring]-
57	27.57	3 ʹ‐ O‐methyl‐dihydroquercetin‐7‐O‐β‐D‐glucoside	C22H24O12	0.6	479.1198[M-H]-	315.0564[M-H-Glc]-, 211.0523[0,4B]-, 165.0558[1,3B]-, 151.0542[1,3A]-,127.0244[B ring]-
58	28.18	Quercetin‐3‐O‐(6ʹʹ‐galloyl)‐β‐ galactopyranside / Quercetin‐3‐O‐(6ʹʹ‐galloyl)‐β‐glucopyranside*	C28H24O16	0.1	615.0991[M-H]-	463.0868[M-H-G]-, 301.3056[M-H-G-Glc/Gal]-
59	29.73	Myricetrin	C21H20O12	3.4	463.0866[M-H]-	301.0347[M-H-Rha]-, 151.0022[1,2A-CO]-, 107.0149[1,2A-CO-CO2]-
60	29.94	Taxilluside A	C18H24O10	0.5	399.1298[M-H]-	329.0508[M-H-C5H10]-, 169.0150[M-H-C5H10-Glc]-, 151.0072[M-H-C5H10-Glc-H2O]-,125.0236[M-H-C5H10-Glc-CO2]-, 107.0142[M-H-C5H10-Glc-CO2-H2O]-
61	31.17	Rutin*	C27H30O16	1.3	609.1453[M-H]-	301.0354[M-H-RG]-, 151.0028[M-H-RG-1,3B]-
62	31.3	Hyperoside*	C21H20O12	3.4	463.0864[M-H]-	301.0341[M-H-Gal]-, 271.0233[M-H-Gal-CHO]-, 151.0025[1,3A]-
63	31.95	Astilbin	C21H22O11	0.2	449.1077[M-H]-	431.0945[M-H-H2O]-, 303.0478[M-H-Rha]-, 285.0380[M-H-Rha-H2O]-, 178.9977[M-H-Rha-H2O-B ring ]-, 151.0030, 125.0240
64	32.06	Quercetin 3‐O‐β‐D‐glucuronide*	C21H18O13	4.1	477.0655[M-H]-	301.6332[M-H-Glc UA]-, 283.0230[M-H-Glc UA-H2O]-, 151.0027[1,3A]-, 107.0140[0,4A]-
65	32.39	Acteoside	C29H36O15	0.2	623.1976[M-H]-	461.1651[M-H-C9H6O3]-, 315.1087[M-H-C9H6O3-C6H10O4]-, 179.0340, 161.0232, 135.0444
66	32.46	Isoquercitrin*	C21H20O12	2.2	463.0872[M-H]-	301.0346[M-H-Glc]-, 151.0034[1,3A]-
67	34.39	Avicularin*	C20H18O11	0.1	433.0772[M-H]-	301.0354[M-H-Ara]-, 151.0037[1,3A]-, 107.0139[0,4A]-
68	34.4	Taxifolin 3′‐O‐β‐D‐glucopyranoside	C21H22O12	0.8	465.1035[M-H]-	313.0140[1,3B]-, 303.0570[M-H-Glc]-, 151.0391[1,3A]-, 123.0085[1,4A]-
69	34.99	Kaempferol 3‐rutinoside	C27H30O15	1.8	593.1501[M-H]-	285.0405[M-H-RG]-
70	35.11	Luteolin‐7‐O‐glucoside	C21H20O11	0.5	447.0935[M-H]-	285.0393[M-H-Glc]-, 243.0497[M-H-Glc-C2H2O]-, 241.0341[M-H-Glc-CO2]-, 151.0029[1,3A]-
71	35.38	Quercitrin*	C21H20O11	2.7	447.0921[M-H]-	301.0354[M-H-Rha]-, 283.0223[M-H-Rha-H2O]-, 151.0024[1,3A]-
72	35.54	Isohemiphloin	C21H22O10	0.2	433.1131[M-H]-	269.0442[M-H-Glc]-, 178.9977[M-H-Glc-B ring]-, 151.0028[1,3A]-
73	36.48	(-)-Epiafzelechin 3-O-gallate	C22H18O9	0	425.0874[M-H]-	273.0478[M-H-C7H4O4]-, 151.0390[1,3A]-, 137.0234, 125.0237[1,4A]-
74	36.54	8‐methylretusin‐7β‐glucoside	C23H24O10	1.7	459.1288[M-H]-	297.0762[M-H-Glc]-,191.0342[M-H-Glc-B ring]-
75	36.71	Astragalin	C21H20O11	1.5	447.0925[M-H]-	285.0389[M-H-Glc]-, 151.0022[1,3A]-
76	36.83	Rhamnitrin	C22H22O11	0.7	461.0713[M-H]-	312.9958[M-H-Rha]-, 285.0016[M-H-Rha-OCH3]-
77	37.07	5‐Demethylnobiletin	C20H20O8	1.3	387.1141[M-H]-	341.1081[M-H-CH3-OCH3]-, 218.8840[M-H-OCH3-2OCH3-B ring]-, 119.0350[M-H-C12H11O6-CH3]-
78	37.09	Prunin	C21H22O10	0	433.1131[M-H]-	311.0641[1,3A]-, 271.0641[M-H-Glc]-, 151.0031[1,3A]-, 119.0511[1,3B]-,107.0135[B ring]-
79	37.4	Afzelin	C21H20O10	0.6	431.0981[M-H]-	285.0406[M-H-Rha]-, 227.0352[M-H-Rha-2CO]-
80	38.85	Apimaysin	C27H28O13	0.1	559.158-[M-H]-	397.0178[M-H-Rha]-, 280.4159[M-H-C12H18O8]-
81	39.51	Quercetin*	C15H10O7	0.7	301.0354[M-H]-	273.0376[M-H-CO]-, 178.9988[1,2A]-, 151.0030[1,3A]-, 121.0296[1,2B]-, 107.0143[0,4A]-
Note: “*” compared with reference compound

## Sheet: Sheet S3
Table S3 Peak area of 81 compounds in Taxilli Herba
No	Putative compound	SS	SD	FXS	SD	Structure types
1	Isosakuranetin	5141.93	228.301	3425.04	89.52	flavanone
2	Taxifolin	22674.7	672.46	9367.33	1701.79	flavanonol
3	3 ʹ‐ O‐methyl‐dihydroquercetin‐7‐O‐β‐D‐glucoside	5681.8	95.244	1752.84	117.941	flavanonol glycosides
4	Astilbin	7618.1	766.107	1442.35	69.891	flavanonol glycosides
5	Taxifolin 3′‐O‐β‐D‐glucopyranoside	9436.77	315.327	11159.8	844.86	flavanonol glycosides
6	Isohemiphloin	400205	28068.4	244562	41806	flavanonol glycosides
7	Prunin	1577.51	127.996	1170.28	63.14	flavanone glycosides
8	7‐O‐Benzyl Luteolin	2985.41	35.593	1830.6	33.389	flavones
9	Tricetin	6588	729.653	13537.7	6002.38	flavones
10	5‐Demethylnobiletin	14916.3	3575.11	15408.7	3212.67	flavones
11	Galangin	61524	8745.36	24954	3963.09	flavonols
12	Quercetin	13520.3	1246.5	13162	1252.55	flavonols
13	Kaempferitrin	51033.1	1703.88	54181.8	3803.37	flavonol glycosides
14	Brassicin	7252.2	812.177	3389.91	29.692	flavonol glycosides
15	Quercetin‐3‐O‐(6ʹʹ‐galloyl)‐β‐galactopyranside/ Quercetin‐3‐O‐(6ʹʹ‐galloyl)‐β‐glucopyranside	8849	628.858	8707.67	738.825	flavonol glycosides
16	Myricetrin	12886	1414.54	6735	1096.31	flavonol glycosides
17	Rutin	24578.9	591.881	23691.9	672.037	flavonol glycosides
18	Hyperoside	61868.7	1621.87	45492.1	872.756	flavonol glycosides
19	Quercetin 3‐O‐β‐D‐glucuronide	24761.7	247.68	44694.8	1928.67	flavonol glycosides
20	Isoquercitrin	318307	4606.27	308980	9086.64	flavonol glycosides
21	Avicularin	6888.85	290.477	7701.31	805.043	flavonol glycosides
22	Kaempferol 3‐rutinoside	703.961	18.211	2995.96	76.69	flavonol glycosides
23	Quercitrin	198738	2170.27	166816	4799.69	flavonol glycosides
24	Astragalin	33056.3	3722.43	24033.3	3132.2	flavonol glycosides
25	Rhamnitrin	18460.3	8642.12	22588.3	1914.84	flavonol glycosides
26	Afzelin	8942.21	601.734	8714.27	216.64	flavonol glycosides
27	Cosmosiin	15168.7	1227.5	10461.7	2902.79	flavone glycosides
28	Luteolin‐7‐O‐glucoside	37752.7	7658.9	28868.7	2570.26	flavone glycosides
29	(+)‐catechin	83888	489.039	69195.7	1023.74	flavan-3-ols
30	Epicatechin	711787	41678.4	613369	52607.6	flavan-3-ols
31	Epigallocatechin	33169.3	2950.92	26775	4490.25	flavan-3-ols
32	(‐)‐Epicatechin gallate	64017	3193.18	34708	8039.72	flavan-3-ols
33	(-)-Epiafzelechin 3-O-gallate	62293.7	9589.37	16690.3	2549.28	flavan-3-ols
34	Homomangiferin	150116	23229.5	132139	8620.83	other flavonoids
35	Isochinomin	6103.08	106.157	1289.78	70.96	other flavonoids
36	Hydrocarpin	2952.42	150.613	1832.72	10.567	other flavonoids
37	8‐methylretusin‐7β‐glucoside	25766	3414.01	11502	1977.24	isoflavone
38	p‐Coumaric acid	93663.3	7036.05	23736	1335.12	phenylpropanoids
39	Caffeic acid	716603	70331.5	565802	54973.5	phenylpropanoids
40	Chlorogenic acid	28941	2081.1	25318	1191.37	phenylpropanoids
41	Toddacoumaquinone	6701.85	696.031	984.259	28.431	phenylpropanoids
42	Quinic acid	214364	4478.93	155625	25049.8	organic acids
43	Shikimic acid	49697.3	12957.1	33573.7	5995.45	organic acids
44	Malic acid	13517.8	129.597	9610.8	21.956	organic acids
45	Citric acid	16225.6	318.239	18841.5	185.227	organic acids
46	Gallic acid	2571.43	104.557	2314.92	130.927	organic acids
47	Protocatechuic acid	14551.3	732.985	5616	523.175	organic acids
48	4‐Hydroxybenzoic acid	95509.3	1756.27	74050	12687.4	organic acids
49	Glucogallin	3172.08	17.849	2829.64	104.934	tannins
50	Procyanidin B2	135262	3640.04	114346	3771.61	tannins
51	Procyanidin B1	126965	3199.44	151685	573.506	tannins
52	Procyanidin C1	119358	6140.69	127197	19555.1	tannins
53	Procyanidin B2 3′'‐O‐gallate	110869	1658.26	67132.8	5866.68	tannins
54	Glucose	61909	5440.25	56713.3	4047.46	others
55	Glutamine	95968	12167.9	75689	18437.6	others
56	Primeverose	88854.3	8189.31	38932.7	895.836	others
57	Guanosine	160574	16046	143843	44750.8	others
58	Monotropein	7440	672.583	615799	219940	others
59	Bisdemethoxycurcumin	24495.3	1698.3	15321.3	2639.24	others
60	Tachioside	209621	12374.6	53504.7	387.765	others
61	(1S)-2(Acetyloxy)-1-(hydroxymethy)ethyl-β-D-glucopyranoside	65798.7	4530.06	78808	10704.2	others
62	Fluorescein-β-D-galactopyranoside	53246	13462.4	59868	4476.69	others
63	Gallic acid 3-O-β-D-glucopyranoside	30590	31794.6	63767.3	7435.08	others
64	Artonol B	22169	1829.05	17435.7	1274.53	others
65	Mulberroside F	42284	1692.22	15857	73.736	others
66	2,6-Dihydroxyphenyl-β-D-glucopyranosiduronic acid	9127.67	916.861	334799	10574.5	others
67	Neohesperidin dihydrochalcone	51080.7	791.141	42835.7	6306.8	others
68	Cynaroside A	166208	17371.8	87102	7192.29	others
69	Glucosyringic acid	75183.7	9841.56	67967.7	16360.1	others
70	4-Hydroxybenzoic acid β-D-glucose ester	84218.7	9835.09	69105.3	5272.5	others
71	Methyl4-(β-D-glucopyranosyloxy)-3-methoxybenzoate	323077	27715.3	167561	28869	others
72	Ethyl3-(β-D-glucopyranosyloxy) butanoate	41717.3	1668.27	20794.3	2664.27	others
73	Hexyl 6-O-β-D-Xylopyranosyl-	40372.7	886.063	49565.3	4981.91	others
74	Swertiamarin	46411.7	7423.25	20594.7	3778.69	others
75	Diyhdromelilotoside	24011.7	2508.06	23147	383.853	others
76	Androsin	50545.7	6797.82	24163	1573.05	others
77	Phloracetophenone 4'-O- glucoside	124175	4653.19	25614	1124.9	others
78	Emodin	58303.7	2723.89	20482.3	981.724	others
79	Taxilluside A	19544	6520.68	4650.67	297.46	others
80	Acteoside	1.14112e+06	131332	912216	179535	others
81	Apimaysin	6300.96	1958.07	5985.67	210.391	others

## Sheet: Table S4
Table S4 Summary statistics of RNA-seq results of Taxilli Herba
Sample	Raw reads	Raw bases	Clean reads	Clean bases	Error rate (%)	Q30 (%)	Q20 (%)	GC (%)	Mapped ratio (%)	Mapped reads	Mapped ratio (%)
SS1	55258322	8288748300	53532210	7673973684	0.0259	93.46	97.59	48.79	78.09	18958489	78.09
SS2	51805610	7770841500	50022130	7180125123	0.0257	93.64	97.67	48.42	78.02	17186271	78.02
SS3	57061100	8559165000	55502034	7990343765	0.0259	93.37	97.58	48.91	78.36	17915369	78.36
FXS1	47477516	7121627400	45723386	6638764901	0.0259	93.43	97.57	48.9	77.88	21612672	77.88
FXS2	45975326	6896298900	44058022	6318757930	0.0259	93.42	97.55	48.96	77.92	19489248	77.92
FXS3	50792870	7618930500	48557952	6946712801	0.0258	93.59	97.61	48.82	78.43	20993641	78.43

## Sheet: Table S5
Table S5 Transcriptome annotation data of Taxilli Herba
	All_Unigene number (percent)	All_Transcript number (percent)	E cutoff	Software	Version
GO	21197 (0.3706)	54709 (0.5276)	1e-05	BLAST2GO	2.5.0
KEGG	10215 (0.1786)	28675 (0.2765)	1e-05	KOBAS	2.1.1
COG	21644 (0.3784)	57255 (0.5522)	1e-05	DIAMOND	v0.8.37.99
NR	25791 (0.4509)	64315 (0.6203)	1e-05	DIAMOND	v0.8.37.99
Swiss-Prot	17828 (0.3117)	48332 (0.4661)	1e-05	DIAMOND	v0.8.37.99
Pfam	17499 (0.3059)	46840 (0.4517)	1e-05	HMMER3	3.1b2
Total_anno	26447 (0.4623)	65280 (0.6296)
Total	57203 (1)	103690 (1)

## Sheet: Table S6
Table S6 The noted pathways related with the synthesis of secondary metabolites
Biosynthesis of secondary metabolites	Gene numbers	Pathway ID
Phenylpropanoid biosynthesis	79	map00940
Stilbenoid, diarylheptanoid and gingerol biosynthesis	6	map00945
Flavonoid biosynthesis	17	map00941
Flavone and flavonol biosynthesis	3	map00944
Anthocyanin biosynthesis	2	map00942
Isoflavonoid biosynthesis	1	map00943
Indole alkaloid biosynthesis	3	map00901
Isoquinoline alkaloid biosynthesis	21	map00950
Tropane, piperidine and pyridine alkaloid biosynthesis	13	map00960
Caffeine metabolism	4	map00232
Betalain biosynthesis	11	map00965
Glucosinolate biosynthesis	4	map00966
Monobactam biosynthesis	12	map00261
Neomycin, kanamycin and gentamicin biosynthesis	3	map00524
Aflatoxin biosynthesis	1	map00254
Biosynthesis of various secondary metabolites - part 2	1	map00998
Terpenoid backbone biosynthesis	54	map00900
Monoterpenoid biosynthesis	12	map00902
Sesquiterpenoid and triterpenoid biosynthesis	26	map00909
Diterpenoid biosynthesis	15	map00904
Carotenoid biosynthesis	22	map00906
Brassinosteroid biosynthesis	12	map00905
Zeatin biosynthesis	26	map00908
Limonene and pinene degradation	28	map00903
Polyketide sugar unit biosynthesis	1	map00523
Thiamine metabolism	31	map00730
Riboflavin metabolism	19	map00740
Vitamin B6 metabolism	14	map00750
Nicotinate and nicotinamide metabolism	19	map00760
Pantothenate and CoA biosynthesis	61	map00770
Biotin metabolism	12	map00780
Lipoic acid metabolism	4	map00785
Folate biosynthesis	20	map00790
One carbon pool by folate	26	map00670
Porphyrin and chlorophyll metabolism	47	map00860
Ubiquinone and other terpenoid-quinone biosynthesis	47	map00130

## Sheet: Table S7
Table S7 Genes annotated to phenylpropanoid and flavonoid biosynthesis
Gene ID	SS1	SS2	SS3	FXS1	FXS2	FXS3	FC(FXS/SS)	Log2FC(FXS/SS)	Pvalue	Padjust	Significant	Regulate	length	GO_id	GO_term	Go_description	KO_id	KO_name	Pathway_id	Pathway_definition	COG_id	COG_Functional_Categories	NR_hit-name	NR_description	Swiss-Prot_hit-name	Swiss-Prot_description	Pfam_id	Domain	Domain_description
TRINITY_DN1017_c0_g1	23.58	12.1	35.12	21.35	15.92	19.793	0.839	-0.253186	0.537024	0.87198	no	down	6449	GO:0005576;GO:0005975;GO:0009251;GO:0008422;GO:0004553	cellular_component;biological_process;biological_process;molecular_function;molecular_function	CC:extracellular region;BP:carbohydrate metabolic process;BP:glucan catabolic process;MF:beta-glucosidase activity;MF:hydrolase activity, hydrolyzing O-glycosyl compounds	K05349	bglX	map00460;map00940;map00500	Cyanoamino acid metabolism;Phenylpropanoid biosynthesis;Starch and sucrose metabolism	COG1472	G:Carbohydrate transport and metabolism	KAF8396320.1	hypothetical protein HHK36_017935 [Tetracentron sinense]	sp|A7LXU3|BGH3B_BACO1	Beta-glucosidase BoGH3B OS=Bacteroides ovatus	PF00933;PF01915	Glyco_hydro_3;Glyco_hydro_3_C	Glycosyl hydrolase family 3 N terminal domain;Glycosyl hydrolase family 3 C-terminal domain
TRINITY_DN10923_c0_g1	4.32	28.18	2.46	39.67	12.65	25.901	2.226	1.15414	0.153249	0.545288	yes	up	1807	GO:0004497;GO:0009809;GO:0020037;GO:0016021;GO:0016705;GO:0005506	molecular_function;biological_process;molecular_function;cellular_component;molecular_function;molecular_function	MF:monooxygenase activity;BP:lignin biosynthetic process;MF:heme binding;CC:integral component of membrane;MF:oxidoreductase activity, acting on paired donors, with incorporation or reduction of molecular oxygen;MF:iron ion binding	K09755	CYP84A, F5H	map00940	Phenylpropanoid biosynthesis	COG2124	Q:Secondary metabolites biosynthesis, transport and catabolism	XP_002272644.1	PREDICTED: cytochrome P450 84A1 [Vitis vinifera]	sp|Q42600|C84A1_ARATH	Cytochrome P450 84A1 OS=Arabidopsis thaliana OX=3702 GN=CYP84A1 PE=1 SV=1	PF00067	p450	Cytochrome P450
TRINITY_DN11549_c0_g1	219.12	167.77	204.06	603.04	288.03	468.331	1.632	0.706675	0.233999	0.65649	no	up	1136	GO:0047890;GO:0003824;GO:0000166;GO:0009718;GO:0045552	molecular_function;molecular_function;molecular_function;biological_process;molecular_function	MF:flavanone 4-reductase activity;MF:catalytic activity;MF:nucleotide binding;BP:anthocyanin-containing compound biosynthetic process;MF:dihydrokaempferol 4-reductase activity	K13082	DFR	map00941	Flavonoid biosynthesis	COG0451	M:Cell wall/membrane/envelope biogenesis	XP_034675589.1	dihydroflavonol 4-reductase [Vitis riparia]	sp|P51110|DFRA_VITVI	Dihydroflavonol 4-reductase OS=Vitis vinifera OX=29760 GN=DFR PE=1 SV=1	PF01370;PF01073;PF16363;PF07993;PF13460;PF05368;PF08659;PF00106	Epimerase;3Beta_HSD;GDP_Man_Dehyd;NAD_binding_4;NAD_binding_10;NmrA;KR;adh_short	NAD dependent epimerase/dehydratase family;3-beta hydroxysteroid dehydrogenase/isomerase family;GDP-mannose 4,6 dehydratase;Male sterility protein;NAD;NmrA-like family;KR domain;short chain dehydrogenase
TRINITY_DN12086_c0_g1	12.39	15.09	7.32	15.14	13.97	13.745	1.157	0.21065	0.521891	0.866117	no	up	1460	GO:0016020;GO:0016298	cellular_component;molecular_function	CC:membrane;MF:lipase activity	K18368	CSE	map00940	Phenylpropanoid biosynthesis	COG2267	I:Lipid transport and metabolism	KAF3444170.1	hypothetical protein FNV43_RR13860 [Rhamnella rubrinervis]	sp|Q9C942|CSE_ARATH	Caffeoylshikimate esterase OS=Arabidopsis thaliana OX=3702 GN=CSE PE=1 SV=1	PF12146;PF00561;PF12697;PF00326;PF02129;PF00756	Hydrolase_4;Abhydrolase_1;Abhydrolase_6;Peptidase_S9;Peptidase_S15;Esterase	Serine aminopeptidase, S33;alpha/beta hydrolase fold;Alpha/beta hydrolase family;Prolyl oligopeptidase family;X-Pro dipeptidyl-peptidase ;Putative esterase
TRINITY_DN12914_c0_g1	15.21	22.31	10.93	12.2	16.9	13.491	0.874	-0.194536	0.541864	0.873512	no	down	2349	GO:0016021;GO:0005975;GO:0008422;GO:0004553	cellular_component;biological_process;molecular_function;molecular_function	CC:integral component of membrane;BP:carbohydrate metabolic process;MF:beta-glucosidase activity;MF:hydrolase activity, hydrolyzing O-glycosyl compounds	K05350	bglB	map00460;map00940;map00500	Cyanoamino acid metabolism;Phenylpropanoid biosynthesis;Starch and sucrose metabolism	COG2723	G:Carbohydrate transport and metabolism	KAA8523861.1	hypothetical protein F0562_010284 [Nyssa sinensis]	sp|Q7XSK0|BGL18_ORYSJ	Beta-glucosidase 18 OS=Oryza sativa subsp. japonica OX=39947 GN=BGLU18 PE=1 SV=2	PF00232	Glyco_hydro_1	Glycosyl hydrolase family 1
TRINITY_DN13193_c0_g2	3.8	1.9	4.78	2.18	1.86	1.824	0.575	-0.798163	0.0660184	0.355251	no	down	1970	GO:0016405;GO:0016874;GO:0016021;GO:0006744;GO:0005777	molecular_function;molecular_function;cellular_component;biological_process;cellular_component	MF:CoA-ligase activity;MF:ligase activity;CC:integral component of membrane;BP:ubiquinone biosynthetic process;CC:peroxisome	K01904	4CL	map00130;map00940	Ubiquinone and other terpenoid-quinone biosynthesis;Phenylpropanoid biosynthesis	COG0318;COG0318	I:Lipid transport and metabolism;Q:Secondary metabolites biosynthesis, transport and catabolism	XP_028113441.1	4-coumarate--CoA ligase-like 6 isoform X2 [Camellia sinensis]	sp|Q84P24|4CLL6_ARATH	4-coumarate--CoA ligase-like 6 OS=Arabidopsis thaliana OX=3702 GN=4CLL6 PE=1 SV=2	PF00501;PF13193	AMP-binding;AMP-binding_C	AMP-binding enzyme;AMP-binding enzyme C-terminal domain
TRINITY_DN13862_c0_g1	0.61	1.82	6.21	3.98	4.97	6.782	1.978	0.98386	0.253335	0.677067	no	up	552	GO:0016740;GO:0008194	molecular_function;molecular_function	MF:transferase activity;MF:UDP-glycosyltransferase activity	K22771;K13496	UGT73C6;UGT73C	map00944;map00908	Flavone and flavonol biosynthesis;Zeatin biosynthesis	COG1819	S:Function unknown	GAY63118.1	hypothetical protein CUMW_223080 [Citrus unshiu]	sp|Q9ZQ94|U73C5_ARATH	UDP-glycosyltransferase 73C5 OS=Arabidopsis thaliana OX=3702 GN=UGT73C5 PE=2 SV=1
TRINITY_DN14175_c0_g1	105.78	130.32	65.54	125.25	140.28	132.613	1.053	0.0743855	0.818641	0.961489	no	up	3109	GO:0030755;GO:0005737;GO:0030744;GO:0051555;GO:0009809;GO:0008757;GO:0005634;GO:0005886;GO:0047763;GO:0008171;GO:0033799;GO:0019438;GO:0046983;GO:0032259;GO:0009506	molecular_function;cellular_component;molecular_function;biological_process;biological_process;molecular_function;cellular_component;cellular_component;molecular_function;molecular_function;molecular_function;biological_process;molecular_function;biological_process;cellular_component	MF:quercetin 3-O-methyltransferase activity;CC:cytoplasm;MF:luteolin O-methyltransferase activity;BP:flavonol biosynthetic process;BP:lignin biosynthetic process;MF:S-adenosylmethionine-dependent methyltransferase activity;CC:nucleus;CC:plasma membrane;MF:caffeate O-methyltransferase activity;MF:O-methyltransferase activity;MF:myricetin 3'-O-methyltransferase activity;BP:aromatic compound biosynt…	K13066	COMT	map00940;map00380	Phenylpropanoid biosynthesis;Tryptophan metabolism	ENOG410XS7T	S:Function unknown	KAF7830806.1	Caffeic acid 3-O-methyltransferase [Senna tora]	sp|Q8GU25|COMT1_ROSCH	Caffeic acid 3-O-methyltransferase OS=Rosa chinensis OX=74649 GN=COMT1 PE=2 SV=1	PF00891;PF05891	Methyltransf_2;Methyltransf_PK	O-methyltransferase domain;AdoMet dependent proline di-methyltransferase
TRINITY_DN14175_c0_g2	0.16	0.76	0.08	0.28	4.52	3.632	8.515	3.08997	0.00860265	0.0992754	yes	up	853	GO:0008171;GO:0032259	molecular_function;biological_process	MF:O-methyltransferase activity;BP:methylation	K13066	COMT	map00940;map00380	Phenylpropanoid biosynthesis;Tryptophan metabolism	ENOG410XS7T	S:Function unknown	AID69230.1	caffeic acid O-methyltransferase, partial [Garcinia mangostana]	sp|Q9XGW0|COMT1_OCIBA	Caffeic acid 3-O-methyltransferase 1 OS=Ocimum basilicum OX=39350 GN=COMT1 PE=2 SV=1	PF00891	Methyltransf_2	O-methyltransferase domain
TRINITY_DN14516_c0_g1	1.89	3.88	0.77	3.55	2	2.385	1.047	0.0660433	0.923077	0.984698	no	up	1327	GO:0020037;GO:0006979;GO:0005576;GO:0042744;GO:0046872;GO:0004601	molecular_function;biological_process;cellular_component;biological_process;molecular_function;molecular_function	MF:heme binding;BP:response to oxidative stress;CC:extracellular region;BP:hydrogen peroxide catabolic process;MF:metal ion binding;MF:peroxidase activity	K00430	E1.11.1.7	map00940	Phenylpropanoid biosynthesis	ENOG410YDTD	G:Carbohydrate transport and metabolism	XP_028085799.1	peroxidase 5-like [Camellia sinensis]	sp|A7QEU4|PER5_VITVI	Peroxidase 5 OS=Vitis vinifera OX=29760 GN=GSVIVT00037159001 PE=1 SV=2	PF00141	peroxidase	Peroxidase
TRINITY_DN14641_c0_g1	9.32	17.54	10.42	13.03	10.95	11.877	0.93	-0.104	0.736963	0.941571	no	down	1539	GO:0016020;GO:0016298	cellular_component;molecular_function	CC:membrane;MF:lipase activity	K18368	CSE	map00940	Phenylpropanoid biosynthesis	COG2267	I:Lipid transport and metabolism	XP_034696088.1	caffeoylshikimate esterase [Vitis riparia]	sp|Q9C942|CSE_ARATH	Caffeoylshikimate esterase OS=Arabidopsis thaliana OX=3702 GN=CSE PE=1 SV=1	PF12146;PF12697;PF00561	Hydrolase_4;Abhydrolase_6;Abhydrolase_1	Serine aminopeptidase, S33;Alpha/beta hydrolase family;alpha/beta hydrolase fold
TRINITY_DN15348_c0_g1	9.51	6.12	23.79	14.07	17.96	21.745	0.909	-0.136964	0.83445	0.964009	no	down	1408	GO:0020037;GO:0006979;GO:0005576;GO:0042744;GO:0046872;GO:0004601	molecular_function;biological_process;cellular_component;biological_process;molecular_function;molecular_function	MF:heme binding;BP:response to oxidative stress;CC:extracellular region;BP:hydrogen peroxide catabolic process;MF:metal ion binding;MF:peroxidase activity	K00430	E1.11.1.7	map00940	Phenylpropanoid biosynthesis	ENOG4111FDS	G:Carbohydrate transport and metabolism	XP_002525252.1	peroxidase 73 [Ricinus communis]	sp|Q9SZE7|PER51_ARATH	Peroxidase 51 OS=Arabidopsis thaliana OX=3702 GN=PER51 PE=2 SV=1	PF00141	peroxidase	Peroxidase
TRINITY_DN15432_c0_g1	6.39	3.07	16.38	3.56	11.47	11.369	0.591	-0.759933	0.447015	0.829276	no	down	1247	GO:0020037;GO:0006979;GO:0005576;GO:0042744;GO:0046872;GO:0004601	molecular_function;biological_process;cellular_component;biological_process;molecular_function;molecular_function	MF:heme binding;BP:response to oxidative stress;CC:extracellular region;BP:hydrogen peroxide catabolic process;MF:metal ion binding;MF:peroxidase activity	K00430	E1.11.1.7	map00940	Phenylpropanoid biosynthesis	ENOG410YE7F	G:Carbohydrate transport and metabolism	KAF5200127.1	Peroxidase [Thalictrum thalictroides]	sp|Q43872|PER64_ARATH	Peroxidase 64 OS=Arabidopsis thaliana OX=3702 GN=PER64 PE=1 SV=1	PF00141	peroxidase	Peroxidase
TRINITY_DN1563_c1_g1	155.87	121.98	126.91	41.22	122.93	69.79	0.635	-0.654169	0.140276	0.522441	no	down	1191	GO:0016747	molecular_function	MF:transferase activity, transferring acyl groups other than amino-acyl groups	K13065	E2.3.1.133, HCT	map00941;map00940;map00945	Flavonoid biosynthesis;Phenylpropanoid biosynthesis;Stilbenoid, diarylheptanoid and gingerol biosynthesis	ENOG410YB7X;ENOG410XPQ7	S:Function unknown;S:Function unknown	XP_010265527.1	PREDICTED: shikimate O-hydroxycinnamoyltransferase-like [Nelumbo nucifera]	sp|Q9FI78|HST_ARATH	Shikimate O-hydroxycinnamoyltransferase OS=Arabidopsis thaliana OX=3702 GN=HST PE=1 SV=1	PF02458	Transferase	Transferase family
TRINITY_DN15784_c0_g1	0	1.13	0	1.26	31.07	25.373	82.64	6.36877	0.00843328	0.0979629	yes	up	924	GO:0004601;GO:0051920	molecular_function;molecular_function	MF:peroxidase activity;MF:peroxiredoxin activity	K11188	PRDX6	map00480;map00940	Glutathione metabolism;Phenylpropanoid biosynthesis	COG0450	O:Posttranslational modification, protein turnover, chaperones	XP_023874427.1	1-Cys peroxiredoxin [Quercus suber]	sp|Q6E2Z6|REHY_MEDTR	1-Cys peroxiredoxin OS=Medicago truncatula OX=3880 PE=2 SV=1	PF00578;PF10417;PF08534	AhpC-TSA;1-cysPrx_C;Redoxin	AhpC/TSA family;C-terminal domain of 1-Cys peroxiredoxin;Redoxin
TRINITY_DN16371_c0_g1	1.2	1.11	0.17	1.07	0.86	0.666	0.922	-0.117524	0.919997	1	no	down	519	GO:0071949;GO:0016491	molecular_function;molecular_function	MF:FAD binding;MF:oxidoreductase activity	K22395	K22395	map00940	Phenylpropanoid biosynthesis	COG0277	C:Energy production and conversion	XP_019186684.1	PREDICTED: berberine bridge enzyme-like 13 [Ipomoea nil]	sp|Q9FKU8|BBE26_ARATH	Berberine bridge enzyme-like 26 OS=Arabidopsis thaliana OX=3702 GN=At5g44400 PE=2 SV=1
TRINITY_DN16594_c0_g2	7.93	1.1	6.51	4.19	1.69	1.467	0.371	-1.43179	0.242472	0.666276	yes	down	1178	GO:0020037;GO:0006979;GO:0005576;GO:0042744;GO:0009505;GO:0046872;GO:0004601;GO:0009506	molecular_function;biological_process;cellular_component;biological_process;cellular_component;molecular_function;molecular_function;cellular_component	MF:heme binding;BP:response to oxidative stress;CC:extracellular region;BP:hydrogen peroxide catabolic process;CC:plant-type cell wall;MF:metal ion binding;MF:peroxidase activity;CC:plasmodesma	K00430	E1.11.1.7	map00940	Phenylpropanoid biosynthesis	ENOG410YFBY	G:Carbohydrate transport and metabolism	KCW90772.1	hypothetical protein EUGRSUZ_A02844 [Eucalyptus grandis]	sp|Q9LT91|PER66_ARATH	Peroxidase 66 OS=Arabidopsis thaliana OX=3702 GN=PER66 PE=2 SV=1	PF00141	peroxidase	Peroxidase
TRINITY_DN16984_c0_g1	4.95	0	0	0	0	-1.98	0.041	-4.604	0.230999	1	yes	down	391	GO:0046872;GO:0042744;GO:0006979;GO:0020037;GO:0004096	molecular_function;biological_process;biological_process;molecular_function;molecular_function	MF:metal ion binding;BP:hydrogen peroxide catabolic process;BP:response to oxidative stress;MF:heme binding;MF:catalase activity	K03782	katG	map00940;map00380;map00360	Phenylpropanoid biosynthesis;Tryptophan metabolism;Phenylalanine metabolism	COG0376	P:Inorganic ion transport and metabolism	KAB8416322.1	hypothetical protein FH972_024842 [Carpinus fangiana]	sp|Q0U324|KATG_PHANO	Catalase-peroxidase OS=Phaeosphaeria nodorum	PF00141	peroxidase	Peroxidase
TRINITY_DN16984_c0_g2	9.39	0	0	0	0	-3.756	0.047	-4.41139	0.261169	1	yes	down	293	GO:0046872;GO:0042744;GO:0006979;GO:0020037;GO:0004096	molecular_function;biological_process;biological_process;molecular_function;molecular_function	MF:metal ion binding;BP:hydrogen peroxide catabolic process;BP:response to oxidative stress;MF:heme binding;MF:catalase activity	K03782	katG	map00940;map00380;map00360	Phenylpropanoid biosynthesis;Tryptophan metabolism;Phenylalanine metabolism	COG0376	P:Inorganic ion transport and metabolism	XP_023915194.1	catalase-peroxidase-like [Quercus suber]	sp|Q0U324|KATG_PHANO	Catalase-peroxidase OS=Phaeosphaeria nodorum
TRINITY_DN16984_c0_g3	2.72	0	0	0	0	-1.088	0.041	-4.604	0.230999	1	yes	down	521	GO:0046872;GO:0042744;GO:0006979;GO:0020037;GO:0004096	molecular_function;biological_process;biological_process;molecular_function;molecular_function	MF:metal ion binding;BP:hydrogen peroxide catabolic process;BP:response to oxidative stress;MF:heme binding;MF:catalase activity	K03782	katG	map00940;map00380;map00360	Phenylpropanoid biosynthesis;Tryptophan metabolism;Phenylalanine metabolism	COG0376	P:Inorganic ion transport and metabolism	KAB8416322.1	hypothetical protein FH972_024842 [Carpinus fangiana]	sp|Q0U324|KATG_PHANO	Catalase-peroxidase OS=Phaeosphaeria nodorum	PF00141	peroxidase	Peroxidase
TRINITY_DN1730_c0_g1	383.5	142.83	365.33	295.63	164.4	184.718	0.541	-0.885166	0.206828	0.623357	no	down	1785	GO:0046872;GO:0009416;GO:0045431;GO:0051213;GO:0016491	molecular_function;biological_process;molecular_function;molecular_function;molecular_function	MF:metal ion binding;BP:response to light stimulus;MF:flavonol synthase activity;MF:dioxygenase activity;MF:oxidoreductase activity	K05278	FLS	map00941	Flavonoid biosynthesis	COG3491	S:Function unknown	XP_041013436.1	flavonol synthase/flavanone 3-hydroxylase-like [Juglans microcarpa x Juglans regia]	sp|Q07512|FLS_PETHY	Flavonol synthase/flavanone 3-hydroxylase OS=Petunia hybrida OX=4102 GN=FL PE=2 SV=1	PF14226;PF03171	DIOX_N;2OG-FeII_Oxy	non-haem dioxygenase in morphine synthesis N-terminal;2OG-Fe
TRINITY_DN1765_c0_g1	381.39	214.54	314.78	559.23	269.16	383.889	0.952	-0.070835	0.916405	0.982894	no	down	2631	GO:0004497;GO:0016020;GO:0020037;GO:0016709;GO:0016705;GO:0005506	molecular_function;cellular_component;molecular_function;molecular_function;molecular_function;molecular_function	MF:monooxygenase activity;CC:membrane;MF:heme binding;MF:oxidoreductase activity, acting on paired donors, with incorporation or reduction of molecular oxygen, NAD;MF:oxidoreductase activity, acting on paired donors, with incorporation or reduction of molecular oxygen;MF:iron ion binding	K05280	CYP75B1	map00941;map00944	Flavonoid biosynthesis;Flavone and flavonol biosynthesis	COG2124	Q:Secondary metabolites biosynthesis, transport and catabolism	QVX18578.1	flavonoid 3' hydroxylase 1 [Liquidambar formosana]	sp|Q9SBQ9|F3PH_PETHY	Flavonoid 3'-monooxygenase OS=Petunia hybrida OX=4102 GN=CYP75B2 PE=2 SV=1	PF00067	p450	Cytochrome P450
TRINITY_DN1860_c0_g1	13.15	7.6	11.83	12.18	10.18	10.58	0.865	-0.210036	0.538295	0.872949	no	down	3758	GO:0005975;GO:0016021;GO:0008422;GO:0102483;GO:0005576;GO:0009251;GO:0004553	biological_process;cellular_component;molecular_function;molecular_function;cellular_component;biological_process;molecular_function	BP:carbohydrate metabolic process;CC:integral component of membrane;MF:beta-glucosidase activity;MF:scopolin beta-glucosidase activity;CC:extracellular region;BP:glucan catabolic process;MF:hydrolase activity, hydrolyzing O-glycosyl compounds	K05349	bglX	map00460;map00940;map00500	Cyanoamino acid metabolism;Phenylpropanoid biosynthesis;Starch and sucrose metabolism	COG1472	G:Carbohydrate transport and metabolism	PON66849.1	Glycoside hydrolase [Parasponia andersonii]	sp|A7LXU3|BGH3B_BACO1	Beta-glucosidase BoGH3B OS=Bacteroides ovatus	PF00933;PF01915	Glyco_hydro_3;Glyco_hydro_3_C	Glycosyl hydrolase family 3 N terminal domain;Glycosyl hydrolase family 3 C-terminal domain
TRINITY_DN192_c0_g1	71.55	73.24	74.06	54.05	56.88	51.397	0.752	-0.411112	0.00444627	0.0637957	no	down	2727	GO:0016020;GO:0016298	cellular_component;molecular_function	CC:membrane;MF:lipase activity	K18368;K01054	CSE;MGLL	map00940;map00561	Phenylpropanoid biosynthesis;Glycerolipid metabolism	COG2267	I:Lipid transport and metabolism	KAF3640525.1	putative caffeoylshikimate esterase-like isoform X2 [Capsicum annuum]	sp|Q9C942|CSE_ARATH	Caffeoylshikimate esterase OS=Arabidopsis thaliana OX=3702 GN=CSE PE=1 SV=1	PF12146;PF00756	Hydrolase_4;Esterase	Serine aminopeptidase, S33;Putative esterase
TRINITY_DN20850_c0_g1	1.24	0	2.6	0	0	0.024	0.219	-2.19018	0.583605	1	yes	down	242	GO:0003824;GO:0016621;GO:0016616	molecular_function;molecular_function;molecular_function	MF:catalytic activity;MF:cinnamoyl-CoA reductase activity;MF:oxidoreductase activity, acting on the CH-OH group of donors, NAD or NADP as acceptor	K09753	CCR	map00940	Phenylpropanoid biosynthesis	COG0451	M:Cell wall/membrane/envelope biogenesis	XP_031273559.1	cinnamoyl-CoA reductase 1-like [Pistacia vera]	sp|A0A059TC02|CCR1_PETHY	Cinnamoyl-CoA reductase 1 OS=Petunia hybrida OX=4102 GN=CCR1 PE=1 SV=1	PF13460;PF01073;PF01370	NAD_binding_10;3Beta_HSD;Epimerase	NAD;3-beta hydroxysteroid dehydrogenase/isomerase family;NAD dependent epimerase/dehydratase family
TRINITY_DN20850_c0_g2	1.48	2.63	2.93	0.33	1.01	0.704	0.21	-2.25286	0.0158917	0.149222	yes	down	594	GO:0003824;GO:0016616	molecular_function;molecular_function	MF:catalytic activity;MF:oxidoreductase activity, acting on the CH-OH group of donors, NAD or NADP as acceptor	K09753	CCR	map00940	Phenylpropanoid biosynthesis	COG0451	M:Cell wall/membrane/envelope biogenesis	XP_024463772.1	cinnamoyl-CoA reductase 1 isoform X2 [Populus trichocarpa]	sp|A0A059TC02|CCR1_PETHY	Cinnamoyl-CoA reductase 1 OS=Petunia hybrida OX=4102 GN=CCR1 PE=1 SV=1	PF01370	Epimerase	NAD dependent epimerase/dehydratase family
TRINITY_DN21524_c0_g1	0	0	0	0	0	0	1	0	1	1	no	no change	205	GO:0020037;GO:0016021;GO:0006979;GO:0005576;GO:0042744;GO:0009505;GO:0046872;GO:0004601;GO:0009506	molecular_function;cellular_component;biological_process;cellular_component;biological_process;cellular_component;molecular_function;molecular_function;cellular_component	MF:heme binding;CC:integral component of membrane;BP:response to oxidative stress;CC:extracellular region;BP:hydrogen peroxide catabolic process;CC:plant-type cell wall;MF:metal ion binding;MF:peroxidase activity;CC:plasmodesma	K00430	E1.11.1.7	map00940	Phenylpropanoid biosynthesis	ENOG410YDTD	G:Carbohydrate transport and metabolism	KAA8536701.1	hypothetical protein F0562_029179 [Nyssa sinensis]	sp|A7QEU4|PER5_VITVI	Peroxidase 5 OS=Vitis vinifera OX=29760 GN=GSVIVT00037159001 PE=1 SV=2	PF00141	peroxidase	Peroxidase
TRINITY_DN23702_c0_g1	0	3.97	0	0	0	-0.397	0.21	-2.24823	0.573336	1	yes	down	243	GO:0046872;GO:0042744;GO:0006979;GO:0020037;GO:0004096	molecular_function;biological_process;biological_process;molecular_function;molecular_function	MF:metal ion binding;BP:hydrogen peroxide catabolic process;BP:response to oxidative stress;MF:heme binding;MF:catalase activity	K03782	katG	map00940;map00380;map00360	Phenylpropanoid biosynthesis;Tryptophan metabolism;Phenylalanine metabolism	COG0376	P:Inorganic ion transport and metabolism	KAB8416322.1	hypothetical protein FH972_024842 [Carpinus fangiana]	sp|A4YNR8|KATG_BRASO	Catalase-peroxidase OS=Bradyrhizobium sp.	PF00141	peroxidase	Peroxidase
TRINITY_DN23702_c0_g2	0	2.1	0	0	0	-0.21	0.126	-2.98662	0.450529	1	yes	down	357	GO:0046872;GO:0042744;GO:0006979;GO:0020037;GO:0004096	molecular_function;biological_process;biological_process;molecular_function;molecular_function	MF:metal ion binding;BP:hydrogen peroxide catabolic process;BP:response to oxidative stress;MF:heme binding;MF:catalase activity	K03782	katG	map00940;map00380;map00360	Phenylpropanoid biosynthesis;Tryptophan metabolism;Phenylalanine metabolism			BAK02440.1	predicted protein [Hordeum vulgare subsp. vulgare]	sp|B2WH84|KATG_PYRTR	Catalase-peroxidase OS=Pyrenophora tritici-repentis	PF00141	peroxidase	Peroxidase
TRINITY_DN2662_c0_g2	7.59	17.47	9.49	12.29	14.15	14.58	1.191	0.251635	0.446597	0.828971	no	up	3902	GO:0005975;GO:0008422;GO:0004553	biological_process;molecular_function;molecular_function	BP:carbohydrate metabolic process;MF:beta-glucosidase activity;MF:hydrolase activity, hydrolyzing O-glycosyl compounds	K01188	E3.2.1.21	map00460;map00940;map00500	Cyanoamino acid metabolism;Phenylpropanoid biosynthesis;Starch and sucrose metabolism	COG2723	G:Carbohydrate transport and metabolism	KAG5255114.1	beta-glucosidase [Salix suchowensis]	sp|Q9FIU7|BGL41_ARATH	Putative beta-glucosidase 41 OS=Arabidopsis thaliana OX=3702 GN=BGLU41 PE=3 SV=2	PF00232	Glyco_hydro_1	Glycosyl hydrolase family 1
TRINITY_DN2763_c0_g1	1002.1	903.79	687.34	788.61	699.31	600.002	0.784	-0.351905	0.152126	0.543393	no	down	1770	GO:0020037;GO:0006979;GO:0005576;GO:0042744;GO:0009505;GO:0046872;GO:0004601;GO:0009506	molecular_function;biological_process;cellular_component;biological_process;cellular_component;molecular_function;molecular_function;cellular_component	MF:heme binding;BP:response to oxidative stress;CC:extracellular region;BP:hydrogen peroxide catabolic process;CC:plant-type cell wall;MF:metal ion binding;MF:peroxidase activity;CC:plasmodesma	K00430	E1.11.1.7	map00940	Phenylpropanoid biosynthesis	ENOG410ZMT4	G:Carbohydrate transport and metabolism	GFS46661.1	peroxidase superfamily protein [Actinidia rufa]	sp|Q96520|PER12_ARATH	Peroxidase 12 OS=Arabidopsis thaliana OX=3702 GN=PER12 PE=1 SV=1	PF00141	peroxidase	Peroxidase
TRINITY_DN2763_c0_g2	6.05	11.25	10.1	4.52	13.6	11.615	0.965	-0.0511495	0.914488	0.982598	no	down	1624	GO:0020037;GO:0006979;GO:0005576;GO:0042744;GO:0046872;GO:0004601	molecular_function;biological_process;cellular_component;biological_process;molecular_function;molecular_function	MF:heme binding;BP:response to oxidative stress;CC:extracellular region;BP:hydrogen peroxide catabolic process;MF:metal ion binding;MF:peroxidase activity	K00430	E1.11.1.7	map00940	Phenylpropanoid biosynthesis	ENOG410ZMT4	G:Carbohydrate transport and metabolism	XP_007143569.1	hypothetical protein PHAVU_007G082700g [Phaseolus vulgaris]	sp|Q96520|PER12_ARATH	Peroxidase 12 OS=Arabidopsis thaliana OX=3702 GN=PER12 PE=1 SV=1	PF00141	peroxidase	Peroxidase
TRINITY_DN29103_c0_g1	3.69	4.9	1.6	0.92	0.62	-0.69	0.236	-2.08227	0.041379	0.269808	yes	down	624	GO:0003676;GO:0015074;GO:0008270;GO:0016887;GO:0009908;GO:0005524	molecular_function;biological_process;molecular_function;molecular_function;biological_process;molecular_function	MF:nucleic acid binding;BP:DNA integration;MF:zinc ion binding;MF:ATPase activity;BP:flower development;MF:ATP binding	K14288;K00430	XPOT;E1.11.1.7	map00940;map03013	Phenylpropanoid biosynthesis;RNA transport	ENOG4111WQF;ENOG410XS4D;COG2801	S:Function unknown;S:Function unknown;L:Replication, recombination and repair	XP_041025491.1	secreted RxLR effector protein 161-like [Juglans microcarpa x Juglans regia]	sp|P10978|POLX_TOBAC	Retrovirus-related Pol polyprotein from transposon TNT 1-94 OS=Nicotiana tabacum OX=4097 PE=2 SV=1
TRINITY_DN29174_c0_g1	59.46	31.85	43.85	159.44	66.8	114.961	1.835	0.875516	0.254199	0.678113	no	up	2370	GO:0016405;GO:0016207;GO:0016874;GO:0009698	molecular_function;molecular_function;molecular_function;biological_process	MF:CoA-ligase activity;MF:4-coumarate-CoA ligase activity;MF:ligase activity;BP:phenylpropanoid metabolic process	K01904	4CL	map00130;map00940	Ubiquinone and other terpenoid-quinone biosynthesis;Phenylpropanoid biosynthesis	COG0318;COG0318	I:Lipid transport and metabolism;Q:Secondary metabolites biosynthesis, transport and catabolism	XP_002272782.1	PREDICTED: 4-coumarate--CoA ligase 2 [Vitis vinifera]	sp|M4ISH0|CCL1_HUMLU	4-coumarate--CoA ligase CCL1 OS=Humulus lupulus OX=3486 GN=CCL1 PE=1 SV=1	PF00501;PF13193	AMP-binding;AMP-binding_C	AMP-binding enzyme;AMP-binding enzyme C-terminal domain
TRINITY_DN31463_c0_g1	1.8	0.79	1.57	0.16	0	-0.405	0.038	-4.72053	0.000398093	0.0108632	yes	down	956	GO:0020037;GO:0006979;GO:0005576;GO:0042744;GO:0046872;GO:0004601	molecular_function;biological_process;cellular_component;biological_process;molecular_function;molecular_function	MF:heme binding;BP:response to oxidative stress;CC:extracellular region;BP:hydrogen peroxide catabolic process;MF:metal ion binding;MF:peroxidase activity	K00430	E1.11.1.7	map00940	Phenylpropanoid biosynthesis	ENOG410YC4V	G:Carbohydrate transport and metabolism	XP_010265936.1	PREDICTED: peroxidase N [Nelumbo nucifera]	sp|Q39034|PER59_ARATH	Peroxidase 59 OS=Arabidopsis thaliana OX=3702 GN=PER59 PE=1 SV=2	PF00141	peroxidase	Peroxidase
TRINITY_DN3204_c0_g1	13.82	16.09	14.12	14.04	12.45	12.667	1.075	0.103731	0.703156	0.929273	no	up	2464	GO:0016207;GO:0009698;GO:0016021;GO:0005777;GO:0016405;GO:0009695;GO:0016874;GO:0004321	molecular_function;biological_process;cellular_component;cellular_component;molecular_function;biological_process;molecular_function;molecular_function	MF:4-coumarate-CoA ligase activity;BP:phenylpropanoid metabolic process;CC:integral component of membrane;CC:peroxisome;MF:CoA-ligase activity;BP:jasmonic acid biosynthetic process;MF:ligase activity;MF:fatty-acyl-CoA synthase activity	K01904	4CL	map00130;map00940	Ubiquinone and other terpenoid-quinone biosynthesis;Phenylpropanoid biosynthesis	COG0318;COG0318	I:Lipid transport and metabolism;Q:Secondary metabolites biosynthesis, transport and catabolism	KAB1217320.1	4-coumarate--CoA ligase-like 9 [Morella rubra]	sp|Q84P23|4CLL9_ARATH	4-coumarate--CoA ligase-like 9 OS=Arabidopsis thaliana OX=3702 GN=4CLL9 PE=1 SV=2	PF00501;PF13193	AMP-binding;AMP-binding_C	AMP-binding enzyme;AMP-binding enzyme C-terminal domain
TRINITY_DN32506_c0_g1	168.83	205.53	260.78	307.15	191.39	270.758	1.123	0.167279	0.55755	0.879504	no	up	1656	GO:0016491	molecular_function	MF:oxidoreductase activity	K13081	LAR	map00941	Flavonoid biosynthesis	ENOG410YEHW	S:Function unknown	AYU58868.1	NADPH-dependent reductase I, partial [Echinocactus platyacanthus]	sp|Q84V83|LAR_DESUN	Leucoanthocyanidin reductase OS=Desmodium uncinatum OX=225101 GN=LAR PE=1 SV=1	PF05368;PF13460;PF01370	NmrA;NAD_binding_10;Epimerase	NmrA-like family;NAD;NAD dependent epimerase/dehydratase family
TRINITY_DN32679_c0_g1	0	2.02	0	0	0	-0.202	0.603	-0.728667	0.858272	1	no	down	215	GO:0020037;GO:0006979;GO:0005576;GO:0042744;GO:0046872;GO:0004601	molecular_function;biological_process;cellular_component;biological_process;molecular_function;molecular_function	MF:heme binding;BP:response to oxidative stress;CC:extracellular region;BP:hydrogen peroxide catabolic process;MF:metal ion binding;MF:peroxidase activity	K00430	E1.11.1.7	map00940	Phenylpropanoid biosynthesis	ENOG4111S7R	G:Carbohydrate transport and metabolism	RVW30271.1	Peroxidase 16 [Vitis vinifera]	sp|Q96518|PER16_ARATH	Peroxidase 16 OS=Arabidopsis thaliana OX=3702 GN=PER16 PE=1 SV=2
TRINITY_DN32861_c0_g1	1.46	1.27	1.46	0.75	0.37	0.252	0.252	-1.98723	0.172831	1	yes	down	401	GO:0020037;GO:0006979;GO:0005576;GO:0042744;GO:0009505;GO:0046872;GO:0004601;GO:0009506	molecular_function;biological_process;cellular_component;biological_process;cellular_component;molecular_function;molecular_function;cellular_component	MF:heme binding;BP:response to oxidative stress;CC:extracellular region;BP:hydrogen peroxide catabolic process;CC:plant-type cell wall;MF:metal ion binding;MF:peroxidase activity;CC:plasmodesma	K00430	E1.11.1.7	map00940	Phenylpropanoid biosynthesis	ENOG410YCA9	G:Carbohydrate transport and metabolism	TKY59187.1	Peroxidase 19 [Spatholobus suberectus]	sp|O22959|PER19_ARATH	Peroxidase 19 OS=Arabidopsis thaliana OX=3702 GN=PER19 PE=2 SV=1	PF00141	peroxidase	Peroxidase
TRINITY_DN32861_c0_g2	1.39	0.9	1.94	0.71	0.35	0.377	0.469	-1.09119	0.355886	1	yes	down	410	GO:0020037;GO:0006979;GO:0005576;GO:0042744;GO:0009505;GO:0046872;GO:0004601;GO:0009506	molecular_function;biological_process;cellular_component;biological_process;cellular_component;molecular_function;molecular_function;cellular_component	MF:heme binding;BP:response to oxidative stress;CC:extracellular region;BP:hydrogen peroxide catabolic process;CC:plant-type cell wall;MF:metal ion binding;MF:peroxidase activity;CC:plasmodesma	K00430	E1.11.1.7	map00940	Phenylpropanoid biosynthesis	ENOG410YCA9	G:Carbohydrate transport and metabolism	GFS46300.1	peroxidase superfamily protein [Actinidia rufa]	sp|O22959|PER19_ARATH	Peroxidase 19 OS=Arabidopsis thaliana OX=3702 GN=PER19 PE=2 SV=1	PF00141	peroxidase	Peroxidase
TRINITY_DN34011_c0_g1	4.6	0	0	0	0	-1.84	0.051	-4.30451	0.273081	1	yes	down	370	GO:0046872;GO:0042744;GO:0006979;GO:0020037;GO:0004096	molecular_function;biological_process;biological_process;molecular_function;molecular_function	MF:metal ion binding;BP:hydrogen peroxide catabolic process;BP:response to oxidative stress;MF:heme binding;MF:catalase activity	K03782	katG	map00940;map00380;map00360	Phenylpropanoid biosynthesis;Tryptophan metabolism;Phenylalanine metabolism	COG0376	P:Inorganic ion transport and metabolism	BAK02440.1	predicted protein [Hordeum vulgare subsp. vulgare]	sp|Q0U324|KATG_PHANO	Catalase-peroxidase OS=Phaeosphaeria nodorum	PF00141	peroxidase	Peroxidase
TRINITY_DN3405_c1_g1	70.69	31.28	59.91	70.8	67.47	69.954	1.197	0.259826	0.422635	0.814286	no	up	3574	GO:0016787;GO:0016020;GO:0016298	molecular_function;cellular_component;molecular_function	MF:hydrolase activity;CC:membrane;MF:lipase activity	K18368	CSE	map00940	Phenylpropanoid biosynthesis	COG2267	I:Lipid transport and metabolism	GFY98701.1	alpha/beta-Hydrolases superfamily protein [Actinidia rufa]	sp|Q9C942|CSE_ARATH	Caffeoylshikimate esterase OS=Arabidopsis thaliana OX=3702 GN=CSE PE=1 SV=1	PF12146	Hydrolase_4	Serine aminopeptidase, S33
TRINITY_DN34233_c0_g1	0	0	0	7.81	0	3.905	6.263	2.64676	0.507785	1	yes	up	220	GO:0020037;GO:0006979;GO:0005576;GO:0042744;GO:0046872;GO:0004601	molecular_function;biological_process;cellular_component;biological_process;molecular_function;molecular_function	MF:heme binding;BP:response to oxidative stress;CC:extracellular region;BP:hydrogen peroxide catabolic process;MF:metal ion binding;MF:peroxidase activity	K00430	E1.11.1.7	map00940	Phenylpropanoid biosynthesis	ENOG410YA7M;ENOG4111FDS	G:Carbohydrate transport and metabolism;G:Carbohydrate transport and metabolism	OMP08767.1	Plant peroxidase [Corchorus olitorius]	sp|Q9FL16|PER63_ARATH	Peroxidase 63 OS=Arabidopsis thaliana OX=3702 GN=PER63 PE=2 SV=1	PF00141	peroxidase	Peroxidase
TRINITY_DN3430_c0_g2	81.18	193.82	117.9	204.14	314.05	325.036	2.054	1.03817	0.00895107	0.101535	yes	up	1486	GO:0020037;GO:0006979;GO:0005576;GO:0042744;GO:0046872;GO:0004601	molecular_function;biological_process;cellular_component;biological_process;molecular_function;molecular_function	MF:heme binding;BP:response to oxidative stress;CC:extracellular region;BP:hydrogen peroxide catabolic process;MF:metal ion binding;MF:peroxidase activity	K00430	E1.11.1.7	map00940	Phenylpropanoid biosynthesis	ENOG410YETZ	G:Carbohydrate transport and metabolism	CAB4107761.1	unnamed protein product [Lactuca saligna]	sp|Q9FLC0|PER52_ARATH	Peroxidase 52 OS=Arabidopsis thaliana OX=3702 GN=PER52 PE=2 SV=1	PF00141	peroxidase	Peroxidase
TRINITY_DN3430_c0_g3	0.45	2.18	2.74	3.75	3.59	4.897	1.519	0.603328	0.457368	0.835804	no	up	1091	GO:0020037;GO:0006979;GO:0005576;GO:0042744;GO:0046872;GO:0004601	molecular_function;biological_process;cellular_component;biological_process;molecular_function;molecular_function	MF:heme binding;BP:response to oxidative stress;CC:extracellular region;BP:hydrogen peroxide catabolic process;MF:metal ion binding;MF:peroxidase activity	K00430	E1.11.1.7	map00940	Phenylpropanoid biosynthesis	ENOG410YETZ	G:Carbohydrate transport and metabolism	XP_028119942.1	peroxidase P7-like isoform X1 [Camellia sinensis]	sp|Q9FLC0|PER52_ARATH	Peroxidase 52 OS=Arabidopsis thaliana OX=3702 GN=PER52 PE=2 SV=1	PF00141	peroxidase	Peroxidase
TRINITY_DN3460_c0_g1	68.69	74.57	52.52	85.26	62.57	68.257	1.179	0.237323	0.287086	0.710935	no	up	2696	GO:0016620;GO:0001758;GO:0004029	molecular_function;molecular_function;molecular_function	MF:oxidoreductase activity, acting on the aldehyde or oxo group of donors, NAD or NADP as acceptor;MF:retinal dehydrogenase activity;MF:aldehyde dehydrogenase	K12355	REF1	map00940	Phenylpropanoid biosynthesis			AIL29215.1	aldehyde dehydrogenase [Camellia oleifera]	sp|Q56YU0|AL2C4_ARATH	Aldehyde dehydrogenase family 2 member C4 OS=Arabidopsis thaliana OX=3702 GN=ALDH2C4 PE=1 SV=2	PF00171	Aldedh	Aldehyde dehydrogenase family
TRINITY_DN3507_c0_g1	0.61	30.32	5.84	8.99	6.67	7.723	1.421	0.507047	0.724805	0.936927	no	up	2089	GO:0016787;GO:0016020;GO:0016298	molecular_function;cellular_component;molecular_function	MF:hydrolase activity;CC:membrane;MF:lipase activity	K18368	CSE	map00940	Phenylpropanoid biosynthesis	COG2267	I:Lipid transport and metabolism	XP_007218703.1	caffeoylshikimate esterase [Prunus persica]	sp|Q9C942|CSE_ARATH	Caffeoylshikimate esterase OS=Arabidopsis thaliana OX=3702 GN=CSE PE=1 SV=1	PF12146;PF00561;PF12697	Hydrolase_4;Abhydrolase_1;Abhydrolase_6	Serine aminopeptidase, S33;alpha/beta hydrolase fold;Alpha/beta hydrolase family
TRINITY_DN35763_c0_g1	0	0	0	0	0	0	1	0	1	1	no	no change	219	GO:0031969;GO:0009553;GO:0071917;GO:0005975;GO:0010152;GO:0015714;GO:0005777;GO:0016021;GO:0016020;GO:0005315;GO:0009793;GO:0015120;GO:0022857;GO:0034389;GO:0019904;GO:0004553;GO:0015152;GO:0007033	cellular_component;biological_process;molecular_function;biological_process;biological_process;biological_process;cellular_component;cellular_component;cellular_component;molecular_function;biological_process;molecular_function;molecular_function;biological_process;molecular_function;molecular_function;molecular_function;biological_process	CC:chloroplast membrane;BP:embryo sac development;MF:triose-phosphate transmembrane transporter activity;BP:carbohydrate metabolic process;BP:pollen maturation;BP:phosphoenolpyruvate transport;CC:peroxisome;CC:integral component of membrane;CC:membrane;MF:inorganic phosphate transmembrane transporter activity;BP:embryo development ending in seed dormancy;MF:phosphoglycerate transmembrane transpor…	K15283;K05350	SLC35E1;bglB	map00460;map00940;map00500	Cyanoamino acid metabolism;Phenylpropanoid biosynthesis;Starch and sucrose metabolism	ENOG410XP1S	S:Function unknown	EPS59356.1	hypothetical protein M569_15451, partial [Genlisea aurea]	sp|Q9M5A9|GPT1_ARATH	Glucose-6-phosphate/phosphate translocator 1, chloroplastic OS=Arabidopsis thaliana OX=3702 GN=GPT1 PE=1 SV=1	PF03151	TPT	Triose-phosphate Transporter family
TRINITY_DN3782_c0_g1	93.58	102.71	70.05	82.56	58.79	54.619	0.832	-0.264483	0.26694	0.692767	no	down	1573	GO:0009809;GO:0016616;GO:0052747;GO:0045551;GO:0047924;GO:0008270;GO:0009699;GO:0016491	biological_process;molecular_function;molecular_function;molecular_function;molecular_function;molecular_function;biological_process;molecular_function	BP:lignin biosynthetic process;MF:oxidoreductase activity, acting on the CH-OH group of donors, NAD or NADP as acceptor;MF:sinapyl alcohol dehydrogenase activity;MF:cinnamyl-alcohol dehydrogenase activity;MF:geraniol dehydrogenase activity;MF:zinc ion binding;BP:phenylpropanoid biosynthetic process;MF:oxidoreductase activity	K00083	CAD	map00940	Phenylpropanoid biosynthesis	COG1064	C:Energy production and conversion	KAA8536234.1	hypothetical protein F0562_028712 [Nyssa sinensis]	sp|Q2KNL5|CADH1_OCIBA	Cinnamyl alcohol dehydrogenase 1 OS=Ocimum basilicum OX=39350 GN=CAD1 PE=1 SV=1	PF00107;PF08240;PF13602	ADH_zinc_N;ADH_N;ADH_zinc_N_2	Zinc-binding dehydrogenase;Alcohol dehydrogenase GroES-like domain;Zinc-binding dehydrogenase
TRINITY_DN37921_c0_g1	1.09	0	0	0	2.09	1.236	1.857	0.892821	0.814808	1	no	up	315	GO:0016021;GO:0016874	cellular_component;molecular_function	CC:integral component of membrane;MF:ligase activity	K01904	4CL	map00130;map00940	Ubiquinone and other terpenoid-quinone biosynthesis;Phenylpropanoid biosynthesis	COG0318;COG0318	I:Lipid transport and metabolism;Q:Secondary metabolites biosynthesis, transport and catabolism	KAB8336674.1	hypothetical protein FH972_020985 [Carpinus fangiana]	sp|Q7XXL2|4CLL9_ORYSJ	4-coumarate--CoA ligase-like 9 OS=Oryza sativa subsp. japonica OX=39947 GN=4CLL9 PE=2 SV=2	PF00501	AMP-binding	AMP-binding enzyme
TRINITY_DN3827_c0_g1	320.65	234.38	305.46	916.8	353.53	650.618	1.53	0.61331	0.383207	0.785868	no	up	2305	GO:0046872;GO:0051213;GO:0016491	molecular_function;molecular_function;molecular_function	MF:metal ion binding;MF:dioxygenase activity;MF:oxidoreductase activity	K00475	F3H	map00941	Flavonoid biosynthesis	COG3491	S:Function unknown	RWV96457.1	hypothetical protein GW17_00040827 [Ensete ventricosum]	sp|Q9S818|FL3H_ARATH	Naringenin,2-oxoglutarate 3-dioxygenase OS=Arabidopsis thaliana OX=3702 GN=F3H PE=1 SV=1	PF03171	2OG-FeII_Oxy	2OG-Fe
TRINITY_DN38731_c0_g1	9.77	5.82	16.07	4.65	7.96	7.417	0.398	-1.32948	0.372552	0.778316	yes	down	1952	GO:0071949;GO:0016491	molecular_function;molecular_function	MF:FAD binding;MF:oxidoreductase activity	K22395	K22395	map00940	Phenylpropanoid biosynthesis	COG0277;ENOG4110F4M	C:Energy production and conversion;S:Function unknown	XP_030480357.1	berberine bridge enzyme-like 15 [Cannabis sativa]	sp|Q93ZA3|BBE13_ARATH	Berberine bridge enzyme-like 13 OS=Arabidopsis thaliana OX=3702 GN=At1g30760 PE=1 SV=1	PF01565;PF08031	FAD_binding_4;BBE	FAD binding domain;Berberine and berberine like
TRINITY_DN3882_c0_g1	78.8	75.19	65.81	26.8	51.17	28.459	0.561	-0.833066	0.00995741	0.108906	yes	down	1468	GO:0009809;GO:0010252;GO:0016021;GO:0009963;GO:0047172;GO:0016747;GO:0047205;GO:0005829	biological_process;biological_process;cellular_component;biological_process;molecular_function;molecular_function;molecular_function;cellular_component	BP:lignin biosynthetic process;BP:auxin homeostasis;CC:integral component of membrane;BP:positive regulation of flavonoid biosynthetic process;MF:shikimate O-hydroxycinnamoyltransferase activity;MF:transferase activity, transferring acyl groups other than amino-acyl groups;MF:quinate O-hydroxycinnamoyltransferase activity;CC:cytosol	K13065	E2.3.1.133, HCT	map00941;map00940;map00945	Flavonoid biosynthesis;Phenylpropanoid biosynthesis;Stilbenoid, diarylheptanoid and gingerol biosynthesis	ENOG410XPQ7	S:Function unknown	PKI65967.1	hypothetical protein CRG98_013633 [Punica granatum]	sp|Q8GSM7|HST_TOBAC	Shikimate O-hydroxycinnamoyltransferase OS=Nicotiana tabacum OX=4097 GN=HST PE=1 SV=1	PF02458	Transferase	Transferase family
TRINITY_DN38929_c0_g1	0	7.14	0.56	0.56	0	-0.322	0.073	-3.7736	0.277519	0.703047	yes	down	1156	GO:0046872;GO:0051213;GO:0016491	molecular_function;molecular_function;molecular_function	MF:metal ion binding;MF:dioxygenase activity;MF:oxidoreductase activity	K05278	FLS	map00941	Flavonoid biosynthesis	COG3491	S:Function unknown	KAA8538512.1	hypothetical protein F0562_028117 [Nyssa sinensis]	sp|Q9ZWQ9|FLS_CITUN	Flavonol synthase/flavanone 3-hydroxylase OS=Citrus unshiu OX=55188 GN=FLS PE=1 SV=1	PF03171;PF14226	2OG-FeII_Oxy;DIOX_N	2OG-Fe;non-haem dioxygenase in morphine synthesis N-terminal
TRINITY_DN39706_c0_g1	0	0	0	0	0	0	2.289	1.19489	0.769652	1	yes	up	244	GO:0046872;GO:0042744;GO:0006979;GO:0020037;GO:0004096	molecular_function;biological_process;biological_process;molecular_function;molecular_function	MF:metal ion binding;BP:hydrogen peroxide catabolic process;BP:response to oxidative stress;MF:heme binding;MF:catalase activity	K03782	katG	map00940;map00380;map00360	Phenylpropanoid biosynthesis;Tryptophan metabolism;Phenylalanine metabolism	COG0376	P:Inorganic ion transport and metabolism	KAB8416322.1	hypothetical protein FH972_024842 [Carpinus fangiana]	sp|A4R5S9|KATG1_MAGO7	Catalase-peroxidase 1 OS=Magnaporthe oryzae
TRINITY_DN4088_c0_g3	10.39	13.34	8.99	14.86	11	12.538	1.501	0.586128	0.0895602	0.417404	no	up	1539	GO:0020037;GO:0006979;GO:0005576;GO:0042744;GO:0046872;GO:0004601	molecular_function;biological_process;cellular_component;biological_process;molecular_function;molecular_function	MF:heme binding;BP:response to oxidative stress;CC:extracellular region;BP:hydrogen peroxide catabolic process;MF:metal ion binding;MF:peroxidase activity	K00430	E1.11.1.7	map00940	Phenylpropanoid biosynthesis	ENOG410YF4C	G:Carbohydrate transport and metabolism	XP_031115138.1	peroxidase 17-like [Ipomoea triloba]	sp|Q9SJZ2|PER17_ARATH	Peroxidase 17 OS=Arabidopsis thaliana OX=3702 GN=PER17 PE=2 SV=1	PF00141	peroxidase	Peroxidase
TRINITY_DN4113_c1_g1	19.19	6.29	41.81	118.29	38.5	90.002	1.323	0.404289	0.283117	0.707083	no	up	1673	GO:0020037;GO:0006979;GO:0005576;GO:0042744;GO:0009505;GO:0046872;GO:0004601;GO:0009506	molecular_function;biological_process;cellular_component;biological_process;cellular_component;molecular_function;molecular_function;cellular_component	MF:heme binding;BP:response to oxidative stress;CC:extracellular region;BP:hydrogen peroxide catabolic process;CC:plant-type cell wall;MF:metal ion binding;MF:peroxidase activity;CC:plasmodesma	K00430	E1.11.1.7	map00940	Phenylpropanoid biosynthesis	ENOG410Y9ME	G:Carbohydrate transport and metabolism	XP_009789262.1	PREDICTED: peroxidase 3-like, partial [Nicotiana sylvestris]	sp|O23044|PER3_ARATH	Peroxidase 3 OS=Arabidopsis thaliana OX=3702 GN=PER3 PE=2 SV=1	PF00141	peroxidase	Peroxidase
TRINITY_DN4249_c1_g1	6.97	3.28	3.58	2.77	3.35	1.665	0.479	-1.06051	0.119708	0.480531	yes	down	1307	GO:0020037;GO:0006979;GO:0005576;GO:0042744;GO:0046872;GO:0004601	molecular_function;biological_process;cellular_component;biological_process;molecular_function;molecular_function	MF:heme binding;BP:response to oxidative stress;CC:extracellular region;BP:hydrogen peroxide catabolic process;MF:metal ion binding;MF:peroxidase activity	K00430	E1.11.1.7	map00940	Phenylpropanoid biosynthesis	ENOG410YA1B	G:Carbohydrate transport and metabolism	XP_040961497.1	peroxidase 72-like [Gossypium hirsutum]	sp|Q9FJZ9|PER72_ARATH	Peroxidase 72 OS=Arabidopsis thaliana OX=3702 GN=PER72 PE=1 SV=1	PF00141	peroxidase	Peroxidase
TRINITY_DN4314_c0_g1	2.38	1.02	1.91	2	0.91	1.056	0.698	-0.519586	0.377826	0.781093	no	down	1301	GO:0045430;GO:0009813	molecular_function;biological_process	MF:chalcone isomerase activity;BP:flavonoid biosynthetic process	K01859	E5.5.1.6	map00941	Flavonoid biosynthesis	ENOG410YEUK	G:Carbohydrate transport and metabolism	XP_028119616.1	chalcone--flavonone isomerase-like isoform X1 [Camellia sinensis]	sp|Q45QI7|CFI_CAMSI	Chalcone--flavanone isomerase OS=Camellia sinensis OX=4442 GN=CHI PE=2 SV=2	PF02431;PF16035	Chalcone;Chalcone_2	Chalcone-flavanone isomerase;Chalcone isomerase like
TRINITY_DN4314_c0_g2	156.07	108.25	109.01	246.15	146.11	188.512	1.167	0.222831	0.681361	0.924781	no	up	1480	GO:0045430;GO:0009813	molecular_function;biological_process	MF:chalcone isomerase activity;BP:flavonoid biosynthetic process	K01859	E5.5.1.6	map00941	Flavonoid biosynthesis	ENOG410YEUK	G:Carbohydrate transport and metabolism	ADZ28513.1	chalcone isomerase [Camellia nitidissima]	sp|Q45QI7|CFI_CAMSI	Chalcone--flavanone isomerase OS=Camellia sinensis OX=4442 GN=CHI PE=2 SV=2	PF02431;PF16035	Chalcone;Chalcone_2	Chalcone-flavanone isomerase;Chalcone isomerase like
TRINITY_DN4358_c0_g1	30.68	29.93	26.87	17.47	6.92	4.38	0.577	-0.792162	0.0806649	0.394237	no	down	2000	GO:0005506;GO:0016705;GO:0016021;GO:0004497;GO:0020037	molecular_function;molecular_function;cellular_component;molecular_function;molecular_function	MF:iron ion binding;MF:oxidoreductase activity, acting on paired donors, with incorporation or reduction of molecular oxygen;CC:integral component of membrane;MF:monooxygenase activity;MF:heme binding	K13260	CYP81E	map00943	Isoflavonoid biosynthesis	COG2124	Q:Secondary metabolites biosynthesis, transport and catabolism	XP_031251467.1	cytochrome P450 81Q32-like [Pistacia vera]	sp|W8JMU7|CYQ32_CATRO	Cytochrome P450 81Q32 OS=Catharanthus roseus OX=4058 GN=CYP81Q32 PE=2 SV=1	PF00067	p450	Cytochrome P450
TRINITY_DN4530_c0_g1	345.25	121.93	279.11	1091.94	343.5	726.299	1.93	0.948291	0.418827	0.811388	no	up	944	GO:0003824;GO:0033729;GO:0016616;GO:0050589	molecular_function;molecular_function;molecular_function;molecular_function	MF:catalytic activity;MF:anthocyanidin reductase activity;MF:oxidoreductase activity, acting on the CH-OH group of donors, NAD or NADP as acceptor;MF:leucocyanidin oxygenase activity	K08695	ANR	map00941	Flavonoid biosynthesis	COG0451	M:Cell wall/membrane/envelope biogenesis	QLL26886.1	anthocyanidin synthase [Heuchera micrantha]	sp|D7U6G6|ANRPN_VITVI	Anthocyanidin reductase	PF01370;PF01073;PF07993;PF13460;PF16363	Epimerase;3Beta_HSD;NAD_binding_4;NAD_binding_10;GDP_Man_Dehyd	NAD dependent epimerase/dehydratase family;3-beta hydroxysteroid dehydrogenase/isomerase family;Male sterility protein;NAD;GDP-mannose 4,6 dehydratase
TRINITY_DN4549_c0_g1	12.74	16.49	36.97	18.31	11.25	18.804	0.507	-0.979059	0.0955449	0.432045	no	down	2651	GO:0005576;GO:0005975;GO:0009251;GO:0008422;GO:0004553	cellular_component;biological_process;biological_process;molecular_function;molecular_function	CC:extracellular region;BP:carbohydrate metabolic process;BP:glucan catabolic process;MF:beta-glucosidase activity;MF:hydrolase activity, hydrolyzing O-glycosyl compounds	K01188;K05349	E3.2.1.21;bglX	map00460;map00940;map00500	Cyanoamino acid metabolism;Phenylpropanoid biosynthesis;Starch and sucrose metabolism	COG1472	G:Carbohydrate transport and metabolism	KAF8403438.1	hypothetical protein HHK36_011542 [Tetracentron sinense]	sp|A7LXU3|BGH3B_BACO1	Beta-glucosidase BoGH3B OS=Bacteroides ovatus	PF00933;PF01915	Glyco_hydro_3;Glyco_hydro_3_C	Glycosyl hydrolase family 3 N terminal domain;Glycosyl hydrolase family 3 C-terminal domain
TRINITY_DN4673_c0_g1	4.93	5.06	2.5	5.59	4.54	4.449	1.323	0.404289	0.283117	0.707083	no	up	1864	GO:0020037;GO:0006979;GO:0005576;GO:0042744;GO:0009505;GO:0046872;GO:0004601;GO:0009506	molecular_function;biological_process;cellular_component;biological_process;cellular_component;molecular_function;molecular_function;cellular_component	MF:heme binding;BP:response to oxidative stress;CC:extracellular region;BP:hydrogen peroxide catabolic process;CC:plant-type cell wall;MF:metal ion binding;MF:peroxidase activity;CC:plasmodesma	K00430	E1.11.1.7	map00940	Phenylpropanoid biosynthesis	ENOG410YD1D	S:Function unknown	KAF3950965.1	hypothetical protein CMV_023339 [Castanea mollissima]	sp|O81755|PER48_ARATH	Putative Peroxidase 48 OS=Arabidopsis thaliana OX=3702 GN=PER48 PE=3 SV=3	PF00141	peroxidase	Peroxidase
TRINITY_DN4783_c0_g1	26.73	41.75	44.68	55.76	123.74	120.941	2.767	1.46846	0.000226216	0.00686792	yes	up	2223	GO:0005618;GO:0050468;GO:0005576;GO:0071949;GO:0016491	cellular_component;molecular_function;cellular_component;molecular_function;molecular_function	CC:cell wall;MF:reticuline oxidase activity;CC:extracellular region;MF:FAD binding;MF:oxidoreductase activity	K22395	K22395	map00940	Phenylpropanoid biosynthesis			TXG48173.1	hypothetical protein EZV62_027467 [Acer yangbiense]	sp|O64743|BBE15_ARATH	Berberine bridge enzyme-like 15 OS=Arabidopsis thaliana OX=3702 GN=MEE23 PE=1 SV=1	PF01565;PF08031	FAD_binding_4;BBE	FAD binding domain;Berberine and berberine like
TRINITY_DN5111_c0_g1	72.44	43.58	60.16	151.45	82.91	120.751	1.462	0.547979	0.368506	0.775557	no	up	3026	GO:0016872	molecular_function	MF:intramolecular lyase activity	K01859	E5.5.1.6	map00941	Flavonoid biosynthesis	ENOG4111ZUZ	S:Function unknown	XP_012091217.2	probable chalcone--flavonone isomerase 3 [Jatropha curcas]	sp|A0A2U7XUE3|CHIL2_HUMLU	Chalcone isomerase-like protein 2 OS=Humulus lupulus OX=3486 GN=CHIL2 PE=1 SV=1	PF02431;PF16035	Chalcone;Chalcone_2	Chalcone-flavanone isomerase;Chalcone isomerase like
TRINITY_DN5215_c0_g1	54.83	30.8	88.7	79.39	71.74	89.815	1.039	0.055557	0.916466	0.982896	no	up	1877	GO:0020037;GO:0016021;GO:0006979;GO:0005576;GO:0042744;GO:0046872;GO:0004601	molecular_function;cellular_component;biological_process;cellular_component;biological_process;molecular_function;molecular_function	MF:heme binding;CC:integral component of membrane;BP:response to oxidative stress;CC:extracellular region;BP:hydrogen peroxide catabolic process;MF:metal ion binding;MF:peroxidase activity	K00430	E1.11.1.7	map00940	Phenylpropanoid biosynthesis	ENOG410XUVZ	G:Carbohydrate transport and metabolism	KAA8531271.1	hypothetical protein F0562_005970 [Nyssa sinensis]	sp|Q9SZB9|PER47_ARATH	Peroxidase 47 OS=Arabidopsis thaliana OX=3702 GN=PER47 PE=2 SV=2	PF00141	peroxidase	Peroxidase
TRINITY_DN5391_c0_g1	28.59	2.92	47.11	96.97	19.63	61.883	1.466	0.551908	0.695768	0.92786	no	up	2336	GO:0005975;GO:0008422;GO:0004553	biological_process;molecular_function;molecular_function	BP:carbohydrate metabolic process;MF:beta-glucosidase activity;MF:hydrolase activity, hydrolyzing O-glycosyl compounds	K05350	bglB	map00460;map00940;map00500	Cyanoamino acid metabolism;Phenylpropanoid biosynthesis;Starch and sucrose metabolism	COG2723	G:Carbohydrate transport and metabolism	XP_039154751.1	beta-glucosidase 18 [Eucalyptus grandis]	sp|Q7XSK0|BGL18_ORYSJ	Beta-glucosidase 18 OS=Oryza sativa subsp. japonica OX=39947 GN=BGLU18 PE=1 SV=2	PF00232	Glyco_hydro_1	Glycosyl hydrolase family 1
TRINITY_DN5631_c0_g1	28	32.87	19.51	24.16	30.13	25.599	0.849	-0.235718	0.509111	0.860566	no	down	2020	GO:0016207;GO:0016874;GO:0009698	molecular_function;molecular_function;biological_process	MF:4-coumarate-CoA ligase activity;MF:ligase activity;BP:phenylpropanoid metabolic process	K01904	4CL	map00130;map00940	Ubiquinone and other terpenoid-quinone biosynthesis;Phenylpropanoid biosynthesis	COG0318;COG0318	I:Lipid transport and metabolism;Q:Secondary metabolites biosynthesis, transport and catabolism	OMO65969.1	AMP-dependent synthetase/ligase [Corchorus olitorius]	sp|O24145|4CL1_TOBAC	4-coumarate--CoA ligase 1 OS=Nicotiana tabacum OX=4097 GN=4CL1 PE=2 SV=1	PF00501;PF13193	AMP-binding;AMP-binding_C	AMP-binding enzyme;AMP-binding enzyme C-terminal domain
TRINITY_DN5734_c0_g1	2.42	2	3.05	2.27	1.57	1.833	0.717	-0.480156	0.149682	0.539583	no	down	3148	GO:0016405;GO:0046949;GO:0004467;GO:0016874	molecular_function;biological_process;molecular_function;molecular_function	MF:CoA-ligase activity;BP:fatty-acyl-CoA biosynthetic process;MF:long-chain fatty acid-CoA ligase activity;MF:ligase activity	K01904	4CL	map00130;map00940	Ubiquinone and other terpenoid-quinone biosynthesis;Phenylpropanoid biosynthesis	COG0318;COG0318	I:Lipid transport and metabolism;Q:Secondary metabolites biosynthesis, transport and catabolism	XP_022775666.1	4-coumarate--CoA ligase-like 1 [Durio zibethinus]	sp|Q9LQ12|4CLL1_ARATH	4-coumarate--CoA ligase-like 1 OS=Arabidopsis thaliana OX=3702 GN=4CLL1 PE=1 SV=1	PF00501	AMP-binding	AMP-binding enzyme
TRINITY_DN5837_c0_g1	44.48	77.99	32.55	47.75	41.55	38.034	0.755	-0.40477	0.293543	0.715979	no	down	2112	GO:0004497;GO:0016020;GO:0020037;GO:0016709;GO:0016021;GO:0016705;GO:0005506	molecular_function;cellular_component;molecular_function;molecular_function;cellular_component;molecular_function;molecular_function	MF:monooxygenase activity;CC:membrane;MF:heme binding;MF:oxidoreductase activity, acting on paired donors, with incorporation or reduction of molecular oxygen, NAD;CC:integral component of membrane;MF:oxidoreductase activity, acting on paired donors, with incorporation or reduction of molecular oxygen;MF:iron ion binding	K09754	CYP98A, C3'H	map00941;map00940;map00945	Flavonoid biosynthesis;Phenylpropanoid biosynthesis;Stilbenoid, diarylheptanoid and gingerol biosynthesis	COG2124	Q:Secondary metabolites biosynthesis, transport and catabolism	KAG2683664.1	hypothetical protein I3760_10G042900 [Carya illinoinensis]	sp|O48922|C98A2_SOYBN	Cytochrome P450 98A2 OS=Glycine max OX=3847 GN=CYP98A2 PE=2 SV=1	PF00067	p450	Cytochrome P450
TRINITY_DN5847_c0_g1	22.79	16.95	21.33	20.02	18.51	18.273	0.849	-0.236339	0.346871	0.760386	no	down	3003	GO:0102483;GO:0005576;GO:0005975;GO:0009251;GO:0008422	molecular_function;cellular_component;biological_process;biological_process;molecular_function	MF:scopolin beta-glucosidase activity;CC:extracellular region;BP:carbohydrate metabolic process;BP:glucan catabolic process;MF:beta-glucosidase activity	K05349	bglX	map00460;map00940;map00500	Cyanoamino acid metabolism;Phenylpropanoid biosynthesis;Starch and sucrose metabolism	COG1472	G:Carbohydrate transport and metabolism	EOY33795.1	Glycosyl hydrolase family protein isoform 2 [Theobroma cacao]	sp|A7LXU3|BGH3B_BACO1	Beta-glucosidase BoGH3B OS=Bacteroides ovatus	PF00933;PF01915	Glyco_hydro_3;Glyco_hydro_3_C	Glycosyl hydrolase family 3 N terminal domain;Glycosyl hydrolase family 3 C-terminal domain
TRINITY_DN5860_c0_g1	4.15	3.47	7.37	2.64	1.71	2.155	0.488	-1.03383	0.0357958	0.246333	yes	down	1901	GO:0016021;GO:0005975;GO:0008422;GO:0004553	cellular_component;biological_process;molecular_function;molecular_function	CC:integral component of membrane;BP:carbohydrate metabolic process;MF:beta-glucosidase activity;MF:hydrolase activity, hydrolyzing O-glycosyl compounds	K01188	E3.2.1.21	map00460;map00940;map00500	Cyanoamino acid metabolism;Phenylpropanoid biosynthesis;Starch and sucrose metabolism	COG2723	G:Carbohydrate transport and metabolism	EOY01739.1	Beta glucosidase 40 isoform 1 [Theobroma cacao]	sp|Q9FZE0|BGL40_ARATH	Beta-glucosidase 40 OS=Arabidopsis thaliana OX=3702 GN=BGLU40 PE=2 SV=1	PF00232;PF00150	Glyco_hydro_1;Cellulase	Glycosyl hydrolase family 1;Cellulase
TRINITY_DN5966_c0_g1	6.95	1.73	6.8	3.54	10.03	8.201	0.756	-0.40433	0.744309	0.942907	no	down	1279	GO:0020037;GO:0006979;GO:0005576;GO:0042744;GO:0046872;GO:0004601	molecular_function;biological_process;cellular_component;biological_process;molecular_function;molecular_function	MF:heme binding;BP:response to oxidative stress;CC:extracellular region;BP:hydrogen peroxide catabolic process;MF:metal ion binding;MF:peroxidase activity	K00430	E1.11.1.7	map00940	Phenylpropanoid biosynthesis	ENOG410YBAI	G:Carbohydrate transport and metabolism	XP_011078985.1	peroxidase 15-like [Sesamum indicum]	sp|Q9LEH3|PER15_IPOBA	Peroxidase 15 OS=Ipomoea batatas OX=4120 GN=pod PE=1 SV=1	PF00141	peroxidase	Peroxidase
TRINITY_DN6008_c0_g1	7.58	5.77	3.15	7.87	6	5.756	1.28	0.356541	0.32751	0.744154	no	up	1915	GO:0016787;GO:0016020;GO:0016298	molecular_function;cellular_component;molecular_function	MF:hydrolase activity;CC:membrane;MF:lipase activity	K18368	CSE	map00940	Phenylpropanoid biosynthesis	COG2267	I:Lipid transport and metabolism	XP_015895610.1	caffeoylshikimate esterase [Ziziphus jujuba]	sp|Q9C942|CSE_ARATH	Caffeoylshikimate esterase OS=Arabidopsis thaliana OX=3702 GN=CSE PE=1 SV=1	PF12146;PF12697;PF00561	Hydrolase_4;Abhydrolase_6;Abhydrolase_1	Serine aminopeptidase, S33;Alpha/beta hydrolase family;alpha/beta hydrolase fold
TRINITY_DN6080_c0_g1	92.36	236.55	93.36	113.73	112.34	104.81	0.668	-0.581592	0.206507	0.622911	no	down	1101	GO:0042409;GO:0008171;GO:0009809;GO:0032259;GO:0008757	molecular_function;molecular_function;biological_process;biological_process;molecular_function	MF:caffeoyl-CoA O-methyltransferase activity;MF:O-methyltransferase activity;BP:lignin biosynthetic process;BP:methylation;MF:S-adenosylmethionine-dependent methyltransferase activity	K00588	E2.1.1.104	map00941;map00940;map00945	Flavonoid biosynthesis;Phenylpropanoid biosynthesis;Stilbenoid, diarylheptanoid and gingerol biosynthesis	COG4122	S:Function unknown	AAW55668.1	caffeoyl CoA 3-O-methyltransferase [Betula platyphylla]	sp|O49499|CAMT4_ARATH	Caffeoyl-CoA O-methyltransferase 1 OS=Arabidopsis thaliana OX=3702 GN=CCOAOMT1 PE=1 SV=1	PF01596;PF13578	Methyltransf_3;Methyltransf_24	O-methyltransferase;Methyltransferase domain
TRINITY_DN6468_c0_g1	39.31	60.59	96.29	53.59	64.94	76.222	1.094	0.130139	0.795125	0.957077	no	up	2473	GO:0008270;GO:0016616;GO:0016491	molecular_function;molecular_function;molecular_function	MF:zinc ion binding;MF:oxidoreductase activity, acting on the CH-OH group of donors, NAD or NADP as acceptor;MF:oxidoreductase activity	K00083	CAD	map00940	Phenylpropanoid biosynthesis	COG1064	C:Energy production and conversion	XP_019080327.1	PREDICTED: probable cinnamyl alcohol dehydrogenase 1 isoform X2 [Vitis vinifera]	sp|Q9CAI3|CADH1_ARATH	Probable cinnamyl alcohol dehydrogenase 1 OS=Arabidopsis thaliana OX=3702 GN=CAD1 PE=2 SV=1	PF00107;PF13602;PF02826	ADH_zinc_N;ADH_zinc_N_2;2-Hacid_dh_C	Zinc-binding dehydrogenase;Zinc-binding dehydrogenase;D-isomer specific 2-hydroxyacid dehydrogenase, NAD binding domain
TRINITY_DN6522_c0_g2	0	3.83	0	2.56	0.55	1.337	3.924	1.97245	0.264523	0.691029	yes	up	672	GO:0102084;GO:0016206;GO:0102938;GO:0008171;GO:0008168;GO:0046983;GO:0032259	molecular_function;molecular_function;molecular_function;molecular_function;molecular_function;molecular_function;biological_process	MF:L-dopa O-methyltransferase activity;MF:catechol O-methyltransferase activity;MF:orcinol O-methyltransferase activity;MF:O-methyltransferase activity;MF:methyltransferase activity;MF:protein dimerization activity;BP:methylation	K13066	COMT	map00940;map00380	Phenylpropanoid biosynthesis;Tryptophan metabolism	ENOG410XS7T	S:Function unknown	PON83689.1	O-methyltransferase COMT-type [Trema orientale]	sp|Q43046|COMT1_POPKI	Caffeic acid 3-O-methyltransferase 1 OS=Populus kitakamiensis OX=34292 GN=HOMT1 PE=3 SV=1	PF08100	Dimerisation	Dimerisation domain
TRINITY_DN6526_c0_g1	33.84	34.7	38.14	28.95	29.01	28.305	0.835	-0.260177	0.101949	0.446461	no	down	2906	GO:0016207;GO:0016021;GO:0016874;GO:0009698	molecular_function;cellular_component;molecular_function;biological_process	MF:4-coumarate-CoA ligase activity;CC:integral component of membrane;MF:ligase activity;BP:phenylpropanoid metabolic process	K01904	4CL	map00130;map00940	Ubiquinone and other terpenoid-quinone biosynthesis;Phenylpropanoid biosynthesis	COG0318;COG0318	I:Lipid transport and metabolism;Q:Secondary metabolites biosynthesis, transport and catabolism	GFZ12827.1	AMP-dependent synthetase and ligase family protein [Actinidia rufa]	sp|M4IRL6|CCL7_HUMLU	Probable CoA ligase CCL7 OS=Humulus lupulus OX=3486 GN=CCL7 PE=2 SV=1	PF00501	AMP-binding	AMP-binding enzyme
TRINITY_DN6526_c0_g2	1.21	1.18	1.23	0.75	0.89	0.731	0.72	-0.473904	0.133151	0.507978	no	down	3157	GO:0016207;GO:0016021;GO:0016874;GO:0009698	molecular_function;cellular_component;molecular_function;biological_process	MF:4-coumarate-CoA ligase activity;CC:integral component of membrane;MF:ligase activity;BP:phenylpropanoid metabolic process	K01904	4CL	map00130;map00940	Ubiquinone and other terpenoid-quinone biosynthesis;Phenylpropanoid biosynthesis	COG0318;COG0318	I:Lipid transport and metabolism;Q:Secondary metabolites biosynthesis, transport and catabolism	CDP07051.1	unnamed protein product [Coffea canephora]	sp|M4IRL6|CCL7_HUMLU	Probable CoA ligase CCL7 OS=Humulus lupulus OX=3486 GN=CCL7 PE=2 SV=1	PF13193;PF00501	AMP-binding_C;AMP-binding	AMP-binding enzyme C-terminal domain;AMP-binding enzyme
TRINITY_DN6526_c0_g4	0.64	1.27	0.59	0.65	0.72	0.636	0.761	-0.394837	0.487385	0.848824	no	down	1758	GO:0016874	molecular_function	MF:ligase activity	K01904	4CL	map00130;map00940	Ubiquinone and other terpenoid-quinone biosynthesis;Phenylpropanoid biosynthesis	COG0318;COG0318	I:Lipid transport and metabolism;Q:Secondary metabolites biosynthesis, transport and catabolism	CDP07051.1	unnamed protein product [Coffea canephora]	sp|M4IRL6|CCL7_HUMLU	Probable CoA ligase CCL7 OS=Humulus lupulus OX=3486 GN=CCL7 PE=2 SV=1	PF13193	AMP-binding_C	AMP-binding enzyme C-terminal domain
TRINITY_DN6705_c0_g1	533.19	124.01	452.39	1804.44	305.04	1011.05	1.85	0.887331	0.631709	0.908795	no	up	1936	GO:0016491;GO:0031418;GO:0051213;GO:0009718;GO:0046872;GO:0050589	molecular_function;molecular_function;molecular_function;biological_process;molecular_function;molecular_function	MF:oxidoreductase activity;MF:L-ascorbic acid binding;MF:dioxygenase activity;BP:anthocyanin-containing compound biosynthetic process;MF:metal ion binding;MF:leucocyanidin oxygenase activity	K05277	ANS	map00941	Flavonoid biosynthesis	COG3491	S:Function unknown	KAE9459472.1	hypothetical protein C3L33_08603, partial [Rhododendron williamsianum]	sp|P51091|LDOX_MALDO	Leucoanthocyanidin dioxygenase OS=Malus domestica OX=3750 GN=ANS PE=2 SV=1	PF14226	DIOX_N	non-haem dioxygenase in morphine synthesis N-terminal
TRINITY_DN7053_c0_g1	11.23	10.07	14.96	11.97	11.33	12.542	0.728	-0.457738	0.364732	0.773792	no	down	2230	GO:0005737;GO:0032991;GO:0045548;GO:0009800;GO:0006559	cellular_component;cellular_component;molecular_function;biological_process;biological_process	CC:cytoplasm;CC:macromolecular complex;MF:phenylalanine ammonia-lyase activity;BP:cinnamic acid biosynthetic process;BP:L-phenylalanine catabolic process	K10775	PAL	map00940;map00360	Phenylpropanoid biosynthesis;Phenylalanine metabolism	COG2986	E:Amino acid transport and metabolism	KAA8539301.1	hypothetical protein F0562_025993 [Nyssa sinensis]	sp|P45729|PAL3_PETCR	Phenylalanine ammonia-lyase 3 OS=Petroselinum crispum OX=4043 GN=PAL3 PE=2 SV=1	PF00221	Lyase_aromatic	Aromatic amino acid lyase
TRINITY_DN7053_c0_g2	272.13	157.04	194.44	533.08	233.69	367.824	1.273	0.348052	0.646127	0.914118	no	up	2950	GO:0005737;GO:0045548;GO:0016841;GO:0009800;GO:0006559	cellular_component;molecular_function;molecular_function;biological_process;biological_process	CC:cytoplasm;MF:phenylalanine ammonia-lyase activity;MF:ammonia-lyase activity;BP:cinnamic acid biosynthetic process;BP:L-phenylalanine catabolic process	K10775	PAL	map00940;map00360	Phenylpropanoid biosynthesis;Phenylalanine metabolism	COG2986	E:Amino acid transport and metabolism	KAF8397709.1	hypothetical protein HHK36_016631 [Tetracentron sinense]	sp|P45726|PALY_CAMSI	Phenylalanine ammonia-lyase OS=Camellia sinensis OX=4442 GN=PAL PE=2 SV=1	PF00221	Lyase_aromatic	Aromatic amino acid lyase
TRINITY_DN7614_c0_g1	3.34	4.22	7.16	3.77	6.94	7.111	1.36	0.443662	0.429602	0.818866	no	up	583	GO:0016740;GO:0050505;GO:0008194	molecular_function;molecular_function;molecular_function	MF:transferase activity;MF:hydroquinone glucosyltransferase activity;MF:UDP-glycosyltransferase activity	K22771;K13496	UGT73C6;UGT73C	map00944;map00908	Flavone and flavonol biosynthesis;Zeatin biosynthesis	COG1819	S:Function unknown	KAF7804390.1	UDP-glycosyltransferase 73C2-like [Senna tora]	sp|Q9ZQ94|U73C5_ARATH	UDP-glycosyltransferase 73C5 OS=Arabidopsis thaliana OX=3702 GN=UGT73C5 PE=2 SV=1
TRINITY_DN7640_c0_g2	39.32	23.44	145.77	47.43	106.81	120.245	1.164	0.218807	0.739478	0.942014	no	up	2049	GO:0020037;GO:0016021;GO:0006979;GO:0005576;GO:0042744;GO:0009505;GO:0046872;GO:0004601;GO:0009506	molecular_function;cellular_component;biological_process;cellular_component;biological_process;cellular_component;molecular_function;molecular_function;cellular_component	MF:heme binding;CC:integral component of membrane;BP:response to oxidative stress;CC:extracellular region;BP:hydrogen peroxide catabolic process;CC:plant-type cell wall;MF:metal ion binding;MF:peroxidase activity;CC:plasmodesma	K00430	E1.11.1.7	map00940	Phenylpropanoid biosynthesis	ENOG4111ADF	I:Lipid transport and metabolism	XP_015069470.1	peroxidase N1-like [Solanum pennellii]	sp|Q9XIV8|PERN1_TOBAC	Peroxidase N1 OS=Nicotiana tabacum OX=4097 GN=poxN1 PE=1 SV=1	PF00141	peroxidase	Peroxidase
TRINITY_DN7847_c0_g1	252.8	173.54	197.48	410.49	192.31	280.115	1.064	0.0900472	0.875634	0.973365	no	up	2359	GO:0005506;GO:0016705;GO:0016021;GO:0004497;GO:0020037	molecular_function;molecular_function;cellular_component;molecular_function;molecular_function	MF:iron ion binding;MF:oxidoreductase activity, acting on paired donors, with incorporation or reduction of molecular oxygen;CC:integral component of membrane;MF:monooxygenase activity;MF:heme binding	K00487	CYP73A	map00130;map00940;map00941;map00945	Ubiquinone and other terpenoid-quinone biosynthesis;Phenylpropanoid biosynthesis;Flavonoid biosynthesis;Stilbenoid, diarylheptanoid and gingerol biosynthesis	COG2124	Q:Secondary metabolites biosynthesis, transport and catabolism	DAD38607.1	TPA_asm: hypothetical protein HUJ06_012929 [Nelumbo nucifera]	sp|Q42797|TCMO_SOYBN	Trans-cinnamate 4-monooxygenase OS=Glycine max OX=3847 GN=CYP73A11 PE=2 SV=1	PF00067	p450	Cytochrome P450
TRINITY_DN8102_c0_g1	803.85	386.8	1721.85	999.54	981.27	1268.94	0.778	-0.362366	0.553257	0.878323	no	down	1537	GO:0020037;GO:0006979;GO:0005576;GO:0042744;GO:0009505;GO:0046872;GO:0004601;GO:0009506	molecular_function;biological_process;cellular_component;biological_process;cellular_component;molecular_function;molecular_function;cellular_component	MF:heme binding;BP:response to oxidative stress;CC:extracellular region;BP:hydrogen peroxide catabolic process;CC:plant-type cell wall;MF:metal ion binding;MF:peroxidase activity;CC:plasmodesma	K00430	E1.11.1.7	map00940	Phenylpropanoid biosynthesis	ENOG4111GTW	G:Carbohydrate transport and metabolism	XP_010052841.1	peroxidase 42 [Eucalyptus grandis]	sp|Q9SB81|PER42_ARATH	Peroxidase 42 OS=Arabidopsis thaliana OX=3702 GN=PER42 PE=1 SV=2	PF00141	peroxidase	Peroxidase
TRINITY_DN8473_c0_g1	37.95	100.16	57.93	50.79	29.63	35.489	0.593	-0.754129	0.0620648	0.342985	no	down	727	GO:0020037;GO:0005774;GO:0006979;GO:0005576;GO:0042744;GO:0046872;GO:0004601	molecular_function;cellular_component;biological_process;cellular_component;biological_process;molecular_function;molecular_function	MF:heme binding;CC:vacuolar membrane;BP:response to oxidative stress;CC:extracellular region;BP:hydrogen peroxide catabolic process;MF:metal ion binding;MF:peroxidase activity	K00430	E1.11.1.7	map00940	Phenylpropanoid biosynthesis	ENOG410YBAI	G:Carbohydrate transport and metabolism	XP_038700865.1	peroxidase A2-like [Tripterygium wilfordii]	sp|Q42578|PER53_ARATH	Peroxidase 53 OS=Arabidopsis thaliana OX=3702 GN=PER53 PE=1 SV=1	PF00141	peroxidase	Peroxidase
TRINITY_DN8569_c1_g1	54.45	71.4	45.05	45.49	51.31	43.883	0.955	-0.0671389	0.788201	0.954791	no	down	3849	GO:0003824;GO:0016621;GO:0016616	molecular_function;molecular_function;molecular_function	MF:catalytic activity;MF:cinnamoyl-CoA reductase activity;MF:oxidoreductase activity, acting on the CH-OH group of donors, NAD or NADP as acceptor	K09753	CCR	map00940	Phenylpropanoid biosynthesis	COG0451	M:Cell wall/membrane/envelope biogenesis	XP_031273559.1	cinnamoyl-CoA reductase 1-like [Pistacia vera]	sp|A0A059TC02|CCR1_PETHY	Cinnamoyl-CoA reductase 1 OS=Petunia hybrida OX=4102 GN=CCR1 PE=1 SV=1	PF13460;PF01370;PF01073;PF16363;PF05368;PF02719;PF08659;PF00106;PF07993	NAD_binding_10;Epimerase;3Beta_HSD;GDP_Man_Dehyd;NmrA;Polysacc_synt_2;KR;adh_short;NAD_binding_4	NAD;NAD dependent epimerase/dehydratase family;3-beta hydroxysteroid dehydrogenase/isomerase family;GDP-mannose 4,6 dehydratase;NmrA-like family;Polysaccharide biosynthesis protein;KR domain;short chain dehydrogenase;Male sterility protein
TRINITY_DN9022_c0_g1	22.31	9.35	51.21	42.59	12.92	32.014	0.678	-0.559806	0.520219	0.865579	no	down	572	GO:0016021;GO:0005975;GO:0004553	cellular_component;biological_process;molecular_function	CC:integral component of membrane;BP:carbohydrate metabolic process;MF:hydrolase activity, hydrolyzing O-glycosyl compounds	K05350	bglB	map00460;map00940;map00500	Cyanoamino acid metabolism;Phenylpropanoid biosynthesis;Starch and sucrose metabolism	COG2723	G:Carbohydrate transport and metabolism	KAG6581220.1	Beta-glucosidase 44, partial [Cucurbita argyrosperma subsp. sororia]	sp|Q9LV33|BGL44_ARATH	Beta-glucosidase 44 OS=Arabidopsis thaliana OX=3702 GN=BGLU44 PE=2 SV=1	PF00232	Glyco_hydro_1	Glycosyl hydrolase family 1
TRINITY_DN9062_c0_g2	1.61	0.38	1.04	0.89	0.68	0.515	0.586	-0.770308	0.335716	0.750087	no	down	1454	GO:0015074;GO:0008270;GO:0003676	biological_process;molecular_function;molecular_function	BP:DNA integration;MF:zinc ion binding;MF:nucleic acid binding	K00430	E1.11.1.7	map00940	Phenylpropanoid biosynthesis	COG2801;ENOG410XS4D;ENOG4111WQF	L:Replication, recombination and repair;S:Function unknown;S:Function unknown	BBG94316.1	hypothetical protein Prudu_002564 [Prunus dulcis]	sp|P10978|POLX_TOBAC	Retrovirus-related Pol polyprotein from transposon TNT 1-94 OS=Nicotiana tabacum OX=4097 PE=2 SV=1
TRINITY_DN9699_c0_g1	1.93	1.35	3.39	2.96	6.7	6.611	2.08	1.05626	0.0348882	0.242459	yes	up	1994	GO:0005506;GO:0016705;GO:0016021;GO:0004497;GO:0020037	molecular_function;molecular_function;cellular_component;molecular_function;molecular_function	MF:iron ion binding;MF:oxidoreductase activity, acting on paired donors, with incorporation or reduction of molecular oxygen;CC:integral component of membrane;MF:monooxygenase activity;MF:heme binding	K00487	CYP73A	map00130;map00940;map00941;map00945	Ubiquinone and other terpenoid-quinone biosynthesis;Phenylpropanoid biosynthesis;Flavonoid biosynthesis;Stilbenoid, diarylheptanoid and gingerol biosynthesis	COG2124	Q:Secondary metabolites biosynthesis, transport and catabolism	KAB1212048.1	hypothetical protein CJ030_MR5G024620 [Morella rubra]	sp|H2DH22|C7A10_PANGI	Cytochrome P450 CYP73A100 OS=Panax ginseng OX=4054 PE=2 SV=1	PF00067	p450	Cytochrome P450

## Sheet: Table S8
Table S8 The information of annotated UDP-glycosyltransferases
Gene ID	FXS3	FXS2	FXS1	SS3	SS2	SS1	length	GO_id	GO_term	Go_description	KO_id	KO_name	Pathway_id	Pathway_definition	COG_id	COG_Functional_Categories	NR_hit-name	NR_description	Swiss-Prot_hit-name	Swiss-Prot_description	Pfam_id	Domain	Domain_description
TRINITY_DN10343_c0_g1	48.64	98.66	67.91	26.31	32.8	37.37	1751	GO:0008194	molecular_function	MF:UDP-glycosyltransferase activity					COG1819	S:Function unknown	KAF5938762.1	hypothetical protein HYC85_023021 [Camellia sinensis]	sp|Q9AT54|SCGT_TOBAC	Scopoletin glucosyltransferase OS=Nicotiana tabacum OX=4097 GN=TOGT1 PE=1 SV=1	PF00201	UDPGT	UDP-glucoronosyl and UDP-glucosyl transferase
TRINITY_DN10699_c0_g1	8.66	4.59	4.12	1.19	3.08	2.6	2117	GO:0016740;GO:0016114;GO:0008194	molecular_function;biological_process;molecular_function	MF:transferase activity;BP:terpenoid biosynthetic process;MF:UDP-glycosyltransferase activity					COG1819	S:Function unknown	XP_028106370.1	7-deoxyloganetic acid glucosyltransferase-like [Camellia sinensis]	sp|U5NH37|7DLGT_CATRO	7-deoxyloganetic acid glucosyl transferase OS=Catharanthus roseus OX=4058 GN=7DLGT PE=1 SV=1	PF00201	UDPGT	UDP-glucoronosyl and UDP-glucosyl transferase
TRINITY_DN11064_c0_g1	17.07	12.4	10.03	5.11	17.95	11.69	1215	GO:0016021;GO:0008194	cellular_component;molecular_function	CC:integral component of membrane;MF:UDP-glycosyltransferase activity					COG1819	S:Function unknown	XP_028096066.1	UDP-glycosyltransferase 90A1-like [Camellia sinensis]	sp|Q9ZVX4|U90A1_ARATH	UDP-glycosyltransferase 90A1 OS=Arabidopsis thaliana OX=3702 GN=UGT90A1 PE=2 SV=1	PF00201	UDPGT	UDP-glucoronosyl and UDP-glucosyl transferase
TRINITY_DN1119_c0_g1	6.88	1.6	7.3	2.6	9.7	11.74	569	GO:0080043;GO:0008194;GO:0080044	molecular_function;molecular_function;molecular_function	MF:quercetin 3-O-glucosyltransferase activity;MF:UDP-glycosyltransferase activity;MF:quercetin 7-O-glucosyltransferase activity					COG1819	S:Function unknown	XP_028063535.1	7-deoxyloganetin glucosyltransferase-like [Camellia sinensis]	sp|Q9LMF0|U85A5_ARATH	UDP-glycosyltransferase 85A5 OS=Arabidopsis thaliana OX=3702 GN=UGT85A5 PE=2 SV=1	PF00201	UDPGT	UDP-glucoronosyl and UDP-glucosyl transferase
TRINITY_DN14634_c0_g1	2.79	0.99	1.26	1.89	3.07	1.2	1715	GO:0009718;GO:0016021;GO:0008194;GO:0047213	biological_process;cellular_component;molecular_function;molecular_function	BP:anthocyanin-containing compound biosynthetic process;CC:integral component of membrane;MF:UDP-glycosyltransferase activity;MF:anthocyanidin 3-O-glucosyltransferase activity					COG1819	S:Function unknown	XP_002283024.1	PREDICTED: UDP-glycosyltransferase 92A1-like [Vitis vinifera]	sp|Q9LXV0|U92A1_ARATH	UDP-glycosyltransferase 92A1 OS=Arabidopsis thaliana OX=3702 GN=UGT92A1 PE=2 SV=1	PF00201	UDPGT	UDP-glucoronosyl and UDP-glucosyl transferase
TRINITY_DN14778_c0_g1	0	0	0	0	2.13	4.93	452	GO:0080043;GO:0008194;GO:0080044	molecular_function;molecular_function;molecular_function	MF:quercetin 3-O-glucosyltransferase activity;MF:UDP-glycosyltransferase activity;MF:quercetin 7-O-glucosyltransferase activity	K23452	UGT85A	map00908	Zeatin biosynthesis	COG1819	S:Function unknown	XP_028063535.1	7-deoxyloganetin glucosyltransferase-like [Camellia sinensis]	sp|Q6VAB3|U85A8_STERE	UDP-glycosyltransferase 85A8 OS=Stevia rebaudiana OX=55670 GN=UGT85A8 PE=2 SV=1	PF00201	UDPGT	UDP-glucoronosyl and UDP-glucosyl transferase
TRINITY_DN1527_c0_g1	8.19	36.03	47.52	27.89	29.14	8	1288	GO:0008194	molecular_function	MF:UDP-glycosyltransferase activity	K13496	UGT73C	map00908	Zeatin biosynthesis			KAB1221194.1	UDP-glycosyltransferase 73C3 [Morella rubra]	sp|Q9ZQ96|U73C3_ARATH	UDP-glycosyltransferase 73C3 OS=Arabidopsis thaliana OX=3702 GN=UGT73C3 PE=2 SV=1	PF00201	UDPGT	UDP-glucoronosyl and UDP-glucosyl transferase
TRINITY_DN1527_c0_g2	0	0	0	0	2.43	8.98	1807	GO:0008194	molecular_function	MF:UDP-glycosyltransferase activity	K13496	UGT73C	map00908	Zeatin biosynthesis	COG1819	S:Function unknown	KAA8516607.1	hypothetical protein F0562_016887 [Nyssa sinensis]	sp|Q9ZQ94|U73C5_ARATH	UDP-glycosyltransferase 73C5 OS=Arabidopsis thaliana OX=3702 GN=UGT73C5 PE=2 SV=1	PF00201	UDPGT	UDP-glucoronosyl and UDP-glucosyl transferase
TRINITY_DN1527_c0_g3	9.22	9.81	10.78	11.17	10.12	10.98	1338	GO:0008194	molecular_function	MF:UDP-glycosyltransferase activity	K13496	UGT73C	map00908	Zeatin biosynthesis			KAB1221194.1	UDP-glycosyltransferase 73C3 [Morella rubra]	sp|Q9ZQ96|U73C3_ARATH	UDP-glycosyltransferase 73C3 OS=Arabidopsis thaliana OX=3702 GN=UGT73C3 PE=2 SV=1	PF00201	UDPGT	UDP-glucoronosyl and UDP-glucosyl transferase
TRINITY_DN15919_c0_g1	49.09	28.37	29.04	3.72	62.53	6.46	2063	GO:0016114;GO:0008194	biological_process;molecular_function	BP:terpenoid biosynthetic process;MF:UDP-glycosyltransferase activity					COG1819	S:Function unknown	XP_031254113.1	anthocyanidin 3-O-glucosyltransferase 2-like [Pistacia vera]	sp|Q2V6K0|UFOG6_FRAAN	UDP-glucose flavonoid 3-O-glucosyltransferase 6 OS=Fragaria ananassa OX=3747 GN=GT6 PE=1 SV=1	PF00201	UDPGT	UDP-glucoronosyl and UDP-glucosyl transferase
TRINITY_DN17046_c0_g1	40.57	11.48	14.39	6.51	27.44	4.34	1449	GO:0080043;GO:0008194;GO:0080044	molecular_function;molecular_function;molecular_function	MF:quercetin 3-O-glucosyltransferase activity;MF:UDP-glycosyltransferase activity;MF:quercetin 7-O-glucosyltransferase activity					COG1819	S:Function unknown	XP_034684933.1	UDP-glycosyltransferase 75C1-like [Vitis riparia]	sp|F8WKW0|UGT1_GARJA	Crocetin glucosyltransferase, chloroplastic OS=Gardenia jasminoides OX=114476 GN=UGT75L6 PE=1 SV=1	PF00201	UDPGT	UDP-glucoronosyl and UDP-glucosyl transferase
TRINITY_DN1824_c0_g1	149.83	58.85	83.41	27.53	177.2	47.28	1815	GO:0080043;GO:0008194;GO:0047213;GO:0080044;GO:0009718	molecular_function;molecular_function;molecular_function;molecular_function;biological_process	MF:quercetin 3-O-glucosyltransferase activity;MF:UDP-glycosyltransferase activity;MF:anthocyanidin 3-O-glucosyltransferase activity;MF:quercetin 7-O-glucosyltransferase activity;BP:anthocyanin-containing compound biosynthetic process					COG1819	S:Function unknown	XP_002263700.1	PREDICTED: crocetin glucosyltransferase, chloroplastic-like [Vitis vinifera]	sp|F8WKW0|UGT1_GARJA	Crocetin glucosyltransferase, chloroplastic OS=Gardenia jasminoides OX=114476 GN=UGT75L6 PE=1 SV=1	PF00201	UDPGT	UDP-glucoronosyl and UDP-glucosyl transferase
TRINITY_DN1824_c0_g2	19.28	23.97	26.19	5.56	18.14	4.91	1747	GO:0080043;GO:0008194;GO:0080044	molecular_function;molecular_function;molecular_function	MF:quercetin 3-O-glucosyltransferase activity;MF:UDP-glycosyltransferase activity;MF:quercetin 7-O-glucosyltransferase activity					COG1819	S:Function unknown	KAG6731089.1	hypothetical protein I3842_01G112300 [Carya illinoinensis]	sp|A7MAS5|75L17_MALDO	Phloretin 4'-O-glucosyltransferase OS=Malus domestica OX=3750 GN=UGT75L17 PE=1 SV=1	PF00201	UDPGT	UDP-glucoronosyl and UDP-glucosyl transferase
TRINITY_DN1824_c0_g3	103.35	78.03	81.83	43.52	80.45	59.9	1900	GO:0080043;GO:0016740;GO:0008194;GO:0080044	molecular_function;molecular_function;molecular_function;molecular_function	MF:quercetin 3-O-glucosyltransferase activity;MF:transferase activity;MF:UDP-glycosyltransferase activity;MF:quercetin 7-O-glucosyltransferase activity					COG1819	S:Function unknown	KAB1213509.1	Anthocyanidin 3-O-glucoside 5-O-glucosyltransferase [Morella rubra]	sp|F8WKW0|UGT1_GARJA	Crocetin glucosyltransferase, chloroplastic OS=Gardenia jasminoides OX=114476 GN=UGT75L6 PE=1 SV=1	PF00201	UDPGT	UDP-glucoronosyl and UDP-glucosyl transferase
TRINITY_DN18456_c0_g1	3.13	0.53	0.55	3.35	4.1	0	348	GO:0080043;GO:0008194;GO:0080044	molecular_function;molecular_function;molecular_function	MF:quercetin 3-O-glucosyltransferase activity;MF:UDP-glycosyltransferase activity;MF:quercetin 7-O-glucosyltransferase activity	K23452	UGT85A	map00908	Zeatin biosynthesis	COG1819	S:Function unknown	XP_015382308.2	7-deoxyloganetin glucosyltransferase-like, partial [Citrus sinensis]	sp|Q9LMF0|U85A5_ARATH	UDP-glycosyltransferase 85A5 OS=Arabidopsis thaliana OX=3702 GN=UGT85A5 PE=2 SV=1	PF00201	UDPGT	UDP-glucoronosyl and UDP-glucosyl transferase
TRINITY_DN22993_c0_g1	2.12	3.01	1.57	4.97	1.86	2.65	1680	GO:0016021;GO:0008194	cellular_component;molecular_function	CC:integral component of membrane;MF:UDP-glycosyltransferase activity					COG1819	S:Function unknown	KAF2315277.1	hypothetical protein GH714_038676 [Hevea brasiliensis]	sp|Q66PF2|URT1_FRAAN	Putative UDP-rhamnose:rhamnosyltransferase 1 OS=Fragaria ananassa OX=3747 GN=GT4 PE=2 SV=1	PF00201	UDPGT	UDP-glucoronosyl and UDP-glucosyl transferase
TRINITY_DN23612_c0_g1	0.12	2.42	2.33	3.48	1.02	0.98	1549	GO:0009718;GO:0033330;GO:0102425;GO:0033485;GO:0047893;GO:0102360;GO:0033303;GO:0008194;GO:0047213	biological_process;biological_process;molecular_function;biological_process;molecular_function;molecular_function;biological_process;molecular_function;molecular_function	BP:anthocyanin-containing compound biosynthetic process;BP:kaempferol O-glucoside biosynthetic process;MF:myricetin 3-O-glucosyltransferase activity;BP:cyanidin 3-O-glucoside biosynthetic process;MF:flavonol 3-O-glucosyltransferase activity;MF:daphnetin 3-O-glucosyltransferase activity;BP:quercetin O-glucoside biosynthetic process;MF:UDP-glycosyltransferase activity;MF:anthocyanidin 3-O-glucosylt…	K12930	BZ1	map00942	Anthocyanin biosynthesis	COG1819	S:Function unknown	ACI15395.1	UDP-glucose: flavonoid 3-O-glucosyltransferase [Vitis amurensis]	sp|P51094|UFOG_VITVI	Anthocyanidin 3-O-glucosyltransferase UFGT OS=Vitis vinifera OX=29760 GN=UFGT PE=1 SV=2	PF00201	UDPGT	UDP-glucoronosyl and UDP-glucosyl transferase
TRINITY_DN23924_c0_g1	1.94	0	4.13	0.62	1.3	0	304	GO:0008194	molecular_function	MF:UDP-glycosyltransferase activity					COG1819	S:Function unknown	XP_024173916.1	UDP-glycosyltransferase 89B2 [Rosa chinensis]	sp|Q9C9B0|U89B1_ARATH	Flavonol 3-O-glucosyltransferase UGT89B1 OS=Arabidopsis thaliana OX=3702 GN=UGT89B1 PE=1 SV=2	PF00201	UDPGT	UDP-glucoronosyl and UDP-glucosyl transferase
TRINITY_DN24612_c0_g1	0.25	0.75	0.59	2	1.43	1.14	1496	GO:0008194	molecular_function	MF:UDP-glycosyltransferase activity					COG1819	S:Function unknown	KAF8008991.1	hypothetical protein BT93_J0087 [Corymbia citriodora subsp. variegata]	sp|F8WKW8|UGT9_GARJA	Beta-D-glucosyl crocetin beta-1,6-glucosyltransferase OS=Gardenia jasminoides OX=114476 GN=UGT94E5 PE=1 SV=1	PF00201	UDPGT	UDP-glucoronosyl and UDP-glucosyl transferase
TRINITY_DN2475_c0_g1	236.04	165.14	198.87	224.84	219.63	175.24	3627	GO:0080043;GO:0008194;GO:0080044	molecular_function;molecular_function;molecular_function	MF:quercetin 3-O-glucosyltransferase activity;MF:UDP-glycosyltransferase activity;MF:quercetin 7-O-glucosyltransferase activity	K13691	SGT1			COG1819	S:Function unknown	KAE8022710.1	hypothetical protein FH972_008491 [Carpinus fangiana]	sp|O22822|U74F2_ARATH	UDP-glycosyltransferase 74F2 OS=Arabidopsis thaliana OX=3702 GN=UGT74F2 PE=1 SV=1	PF00201	UDPGT	UDP-glucoronosyl and UDP-glucosyl transferase
TRINITY_DN26121_c0_g1	25.01	20.05	22.99	18.73	21.13	21.99	2477	GO:0005975;GO:0102205;GO:0102203;GO:0102202;GO:0016906;GO:0016758;GO:0008194;GO:0030259	biological_process;molecular_function;molecular_function;molecular_function;molecular_function;molecular_function;molecular_function;biological_process	BP:carbohydrate metabolic process;MF:cholesterol allpha-glucosyltransferase activity;MF:brassicasterol glucosyltransferase activity;MF:soladodine glucosyltransferase activity;MF:sterol 3-beta-glucosyltransferase activity;MF:transferase activity, transferring hexosyl groups;MF:UDP-glycosyltransferase activity;BP:lipid glycosylation	K05841	E2.4.1.173			COG1819	S:Function unknown	XP_031405285.1	sterol 3-beta-glucosyltransferase UGT80A2 [Punica granatum]	sp|Q9M8Z7|U80A2_ARATH	Sterol 3-beta-glucosyltransferase UGT80A2 OS=Arabidopsis thaliana OX=3702 GN=UGT80A2 PE=1 SV=1	PF03033;PF00201	Glyco_transf_28;UDPGT	Glycosyltransferase family 28 N-terminal domain;UDP-glucoronosyl and UDP-glucosyl transferase
TRINITY_DN26849_c0_g2	0.14	0.64	0.47	0.76	0.28	0.38	614	GO:0016740;GO:0008194;GO:0043231	molecular_function;molecular_function;cellular_component	MF:transferase activity;MF:UDP-glycosyltransferase activity;CC:intracellular membrane-bounded organelle					COG1819	S:Function unknown	GFY90776.1	UDP-Glycosyltransferase superfamily protein [Actinidia rufa]	sp|Q940V3|U91A1_ARATH	UDP-glycosyltransferase 91A1 OS=Arabidopsis thaliana OX=3702 GN=UGT91A1 PE=2 SV=1	PF00201;PF04101;PF13528	UDPGT;Glyco_tran_28_C;Glyco_trans_1_3	UDP-glucoronosyl and UDP-glucosyl transferase;Glycosyltransferase family 28 C-terminal domain;Glycosyl transferase family 1
TRINITY_DN3227_c0_g1	775	621.38	548.85	265.48	432.37	438.59	2145	GO:0016114;GO:0008194	biological_process;molecular_function	BP:terpenoid biosynthetic process;MF:UDP-glycosyltransferase activity							KAA8526164.1	hypothetical protein F0562_007736 [Nyssa sinensis]	sp|Q66PF3|UFOG3_FRAAN	Putative UDP-glucose flavonoid 3-O-glucosyltransferase 3 OS=Fragaria ananassa OX=3747 GN=GT3 PE=2 SV=1	PF00201	UDPGT	UDP-glucoronosyl and UDP-glucosyl transferase
TRINITY_DN34244_c0_g1	91.37	68.79	71.47	19.96	32.2	17.4	2415	GO:0102425;GO:0047893;GO:0008194;GO:0102360	molecular_function;molecular_function;molecular_function;molecular_function	MF:myricetin 3-O-glucosyltransferase activity;MF:flavonol 3-O-glucosyltransferase activity;MF:UDP-glycosyltransferase activity;MF:daphnetin 3-O-glucosyltransferase activity							GAY33154.1	hypothetical protein CUMW_281650 [Citrus unshiu]	sp|Q2V6K0|UFOG6_FRAAN	UDP-glucose flavonoid 3-O-glucosyltransferase 6 OS=Fragaria ananassa OX=3747 GN=GT6 PE=1 SV=1	PF00201	UDPGT	UDP-glucoronosyl and UDP-glucosyl transferase
TRINITY_DN3427_c0_g2	168.22	117.11	129.76	226.38	183.45	125.57	2106	GO:0080043;GO:0008194;GO:0080044	molecular_function;molecular_function;molecular_function	MF:quercetin 3-O-glucosyltransferase activity;MF:UDP-glycosyltransferase activity;MF:quercetin 7-O-glucosyltransferase activity					COG1819	S:Function unknown	XP_028063498.1	7-deoxyloganetin glucosyltransferase-like [Camellia sinensis]	sp|F8WKW1|UGT2_GARJA	7-deoxyloganetin glucosyltransferase OS=Gardenia jasminoides OX=114476 GN=UGT85A24 PE=1 SV=1	PF00201	UDPGT	UDP-glucoronosyl and UDP-glucosyl transferase
TRINITY_DN37867_c0_g1	23.96	26.37	30.5	125.39	80.47	90.75	1795	GO:0080043;GO:0080044	molecular_function;molecular_function	MF:quercetin 3-O-glucosyltransferase activity;MF:quercetin 7-O-glucosyltransferase activity					COG1819	S:Function unknown	XP_028057229.1	7-deoxyloganetin glucosyltransferase-like [Camellia sinensis]	sp|F8WLS6|UGT6_CATRO	7-deoxyloganetin glucosyltransferase OS=Catharanthus roseus OX=4058 GN=UGT85A23 PE=1 SV=1	PF00201	UDPGT	UDP-glucoronosyl and UDP-glucosyl transferase
TRINITY_DN38564_c0_g1	30.63	18.91	16.31	6.27	11.6	6.8	1685	GO:0009718;GO:0008194;GO:0047213	biological_process;molecular_function;molecular_function	BP:anthocyanin-containing compound biosynthetic process;MF:UDP-glycosyltransferase activity;MF:anthocyanidin 3-O-glucosyltransferase activity							XP_031278181.1	anthocyanidin 3-O-glucosyltransferase 2-like [Pistacia vera]	sp|Q2V6K0|UFOG6_FRAAN	UDP-glucose flavonoid 3-O-glucosyltransferase 6 OS=Fragaria ananassa OX=3747 GN=GT6 PE=1 SV=1	PF00201	UDPGT	UDP-glucoronosyl and UDP-glucosyl transferase
TRINITY_DN38676_c0_g1	0.78	0.6	0.79	3.84	1.18	6.1	1803	GO:0008194	molecular_function	MF:UDP-glycosyltransferase activity							XP_031278181.1	anthocyanidin 3-O-glucosyltransferase 2-like [Pistacia vera]	sp|D3UAG1|U7A16_PYRCO	UDP-glycosyltransferase 71A16 OS=Pyrus communis OX=23211 GN=UGT71A16 PE=1 SV=1	PF00201	UDPGT	UDP-glucoronosyl and UDP-glucosyl transferase
TRINITY_DN39971_c0_g1	2.19	2.3	3.52	1.93	5.52	2.49	1638	GO:0080043;GO:0008194;GO:0080044	molecular_function;molecular_function;molecular_function	MF:quercetin 3-O-glucosyltransferase activity;MF:UDP-glycosyltransferase activity;MF:quercetin 7-O-glucosyltransferase activity					COG1819	S:Function unknown	EOX98751.1	UDP-glucosyl transferase 85A2 [Theobroma cacao]	sp|F8WKW1|UGT2_GARJA	7-deoxyloganetin glucosyltransferase OS=Gardenia jasminoides OX=114476 GN=UGT85A24 PE=1 SV=1	PF00201	UDPGT	UDP-glucoronosyl and UDP-glucosyl transferase
TRINITY_DN4499_c1_g1	87.55	106.69	93.77	157.61	62.82	90.43	1360	GO:0080043;GO:0008194;GO:0080044	molecular_function;molecular_function;molecular_function	MF:quercetin 3-O-glucosyltransferase activity;MF:UDP-glycosyltransferase activity;MF:quercetin 7-O-glucosyltransferase activity					COG1819	S:Function unknown	KAF8404622.1	hypothetical protein HHK36_009510 [Tetracentron sinense]	sp|F8WKW1|UGT2_GARJA	7-deoxyloganetin glucosyltransferase OS=Gardenia jasminoides OX=114476 GN=UGT85A24 PE=1 SV=1	PF00201	UDPGT	UDP-glucoronosyl and UDP-glucosyl transferase
TRINITY_DN4757_c0_g1	201.72	146.01	171.32	36.06	42.46	37.36	2149	GO:0016021;GO:0008194	cellular_component;molecular_function	CC:integral component of membrane;MF:UDP-glycosyltransferase activity					COG1819	S:Function unknown	AIL51399.1	glycosyltransferase [Actinidia deliciosa]	sp|Q9LK73|U88A1_ARATH	UDP-glycosyltransferase 88A1 OS=Arabidopsis thaliana OX=3702 GN=UGT88A1 PE=2 SV=1	PF00201	UDPGT	UDP-glucoronosyl and UDP-glucosyl transferase
TRINITY_DN5036_c0_g2	2.33	3.72	4.43	4.99	3.8	4.69	2212	GO:0008194	molecular_function	MF:UDP-glycosyltransferase activity	K14595	AOG	map00906	Carotenoid biosynthesis	COG1819	S:Function unknown	KAA8536216.1	hypothetical protein F0562_028694 [Nyssa sinensis]	sp|Q8W3P8|AOG_PHAAN	Abscisate beta-glucosyltransferase OS=Phaseolus angularis OX=3914 GN=AOG PE=1 SV=1	PF00201	UDPGT	UDP-glucoronosyl and UDP-glucosyl transferase
TRINITY_DN5036_c0_g3	38.21	44.97	42.7	72.02	50.18	52.18	1692	GO:0080043;GO:0008194;GO:0080044	molecular_function;molecular_function;molecular_function	MF:quercetin 3-O-glucosyltransferase activity;MF:UDP-glycosyltransferase activity;MF:quercetin 7-O-glucosyltransferase activity					COG1819	S:Function unknown	XP_034684933.1	UDP-glycosyltransferase 75C1-like [Vitis riparia]	sp|A7MAS5|75L17_MALDO	Phloretin 4'-O-glucosyltransferase OS=Malus domestica OX=3750 GN=UGT75L17 PE=1 SV=1	PF00201	UDPGT	UDP-glucoronosyl and UDP-glucosyl transferase
TRINITY_DN5059_c0_g1	24.83	83.19	115.07	37.16	34.74	65.43	1873	GO:0008194	molecular_function	MF:UDP-glycosyltransferase activity					COG1819	S:Function unknown	XP_034687331.1	UDP-glycosyltransferase 87A2-like [Vitis riparia]	sp|O64733|U87A2_ARATH	UDP-glycosyltransferase 87A2 OS=Arabidopsis thaliana OX=3702 GN=UGT87A2 PE=1 SV=1	PF00201	UDPGT	UDP-glucoronosyl and UDP-glucosyl transferase
TRINITY_DN5616_c0_g1	16.74	279.07	427.6	252.48	129.29	259.53	1712	GO:0009718;GO:0033330;GO:0102425;GO:0033485;GO:0047893;GO:0102360;GO:0033303;GO:0008194;GO:0047213	biological_process;biological_process;molecular_function;biological_process;molecular_function;molecular_function;biological_process;molecular_function;molecular_function	BP:anthocyanin-containing compound biosynthetic process;BP:kaempferol O-glucoside biosynthetic process;MF:myricetin 3-O-glucosyltransferase activity;BP:cyanidin 3-O-glucoside biosynthetic process;MF:flavonol 3-O-glucosyltransferase activity;MF:daphnetin 3-O-glucosyltransferase activity;BP:quercetin O-glucoside biosynthetic process;MF:UDP-glycosyltransferase activity;MF:anthocyanidin 3-O-glucosylt…	K12930	BZ1	map00942	Anthocyanin biosynthesis	COG1819	S:Function unknown	KAB1205527.1	Anthocyanidin 3-O-glucosyltransferase 2 [Morella rubra]	sp|P51094|UFOG_VITVI	Anthocyanidin 3-O-glucosyltransferase UFGT OS=Vitis vinifera OX=29760 GN=UFGT PE=1 SV=2	PF00201	UDPGT	UDP-glucoronosyl and UDP-glucosyl transferase
TRINITY_DN5906_c0_g1	66.21	90	169	71.94	53.71	110.4	2740	GO:0008194	molecular_function	MF:UDP-glycosyltransferase activity					COG1819	S:Function unknown	XP_034687331.1	UDP-glycosyltransferase 87A2-like [Vitis riparia]	sp|O64733|U87A2_ARATH	UDP-glycosyltransferase 87A2 OS=Arabidopsis thaliana OX=3702 GN=UGT87A2 PE=1 SV=1	PF00201	UDPGT	UDP-glucoronosyl and UDP-glucosyl transferase
TRINITY_DN6909_c0_g1	18.41	31.35	33.62	42.65	27.86	46.4	481	GO:0008194;GO:0047213	molecular_function;molecular_function	MF:UDP-glycosyltransferase activity;MF:anthocyanidin 3-O-glucosyltransferase activity					COG1819	S:Function unknown	RVW17098.1	UDP-glycosyltransferase 89B2 [Vitis vinifera]	sp|Q9C9B0|U89B1_ARATH	Flavonol 3-O-glucosyltransferase UGT89B1 OS=Arabidopsis thaliana OX=3702 GN=UGT89B1 PE=1 SV=2	PF00201	UDPGT	UDP-glucoronosyl and UDP-glucosyl transferase
TRINITY_DN716_c0_g1	207.51	75.13	65.11	13.24	90.69	25.63	2001	GO:0016114;GO:0008194	biological_process;molecular_function	BP:terpenoid biosynthetic process;MF:UDP-glycosyltransferase activity					COG1819	S:Function unknown	GAY33154.1	hypothetical protein CUMW_281650 [Citrus unshiu]	sp|Q6VAB2|U71E1_STERE	UDP-glycosyltransferase 71E1 OS=Stevia rebaudiana OX=55670 GN=UGT71E1 PE=2 SV=1	PF00201	UDPGT	UDP-glucoronosyl and UDP-glucosyl transferase
TRINITY_DN716_c0_g2	62.56	59.21	99.76	51.8	69.93	61.56	1778	GO:0009718;GO:0008194;GO:0047213	biological_process;molecular_function;molecular_function	BP:anthocyanin-containing compound biosynthetic process;MF:UDP-glycosyltransferase activity;MF:anthocyanidin 3-O-glucosyltransferase activity	K08237	E2.4.1.218			COG1819	S:Function unknown	XP_020413344.1	hydroquinone glucosyltransferase [Prunus persica]	sp|Q9AR73|HQGT_RAUSE	Hydroquinone glucosyltransferase OS=Rauvolfia serpentina OX=4060 GN=AS PE=1 SV=1	PF00201	UDPGT	UDP-glucoronosyl and UDP-glucosyl transferase
TRINITY_DN7296_c0_g1	13.06	14.8	15.64	14.9	18.55	18.03	2331	GO:0008194	molecular_function	MF:UDP-glycosyltransferase activity							XP_041013213.1	UDP-glycosyltransferase 89A2 [Juglans microcarpa x Juglans regia]	sp|Q9LZD8|U89A2_ARATH	UDP-glycosyltransferase 89A2 OS=Arabidopsis thaliana OX=3702 GN=UGT89A2 PE=2 SV=1	PF00201	UDPGT	UDP-glucoronosyl and UDP-glucosyl transferase
TRINITY_DN7495_c0_g1	267.92	290.18	203.62	72.05	155.58	86.01	1884	GO:0009718;GO:0008194;GO:0047213	biological_process;molecular_function;molecular_function	BP:anthocyanin-containing compound biosynthetic process;MF:UDP-glycosyltransferase activity;MF:anthocyanidin 3-O-glucosyltransferase activity	K08237	E2.4.1.218			COG1819	S:Function unknown	XP_027160895.1	hydroquinone glucosyltransferase-like [Coffea eugenioides]	sp|Q9AR73|HQGT_RAUSE	Hydroquinone glucosyltransferase OS=Rauvolfia serpentina OX=4060 GN=AS PE=1 SV=1	PF00201	UDPGT	UDP-glucoronosyl and UDP-glucosyl transferase
TRINITY_DN7998_c0_g1	31.33	27	33.1	9.89	27.51	3.23	1625	GO:0016740;GO:0008194	molecular_function;molecular_function	MF:transferase activity;MF:UDP-glycosyltransferase activity	K13495	CISZOG	map00908	Zeatin biosynthesis	COG1819	S:Function unknown	PSS01783.1	Zeatin O-glucosyltransferase [Actinidia chinensis var. chinensis]	sp|Q9ZSK5|ZOG_PHALU	Zeatin O-glucosyltransferase OS=Phaseolus lunatus OX=3884 GN=ZOG1 PE=2 SV=1	PF00201	UDPGT	UDP-glucoronosyl and UDP-glucosyl transferase
TRINITY_DN8048_c0_g1	22.19	27.78	19.44	17.67	15.27	11.96	1886	GO:0016021;GO:0008194	cellular_component;molecular_function	CC:integral component of membrane;MF:UDP-glycosyltransferase activity					COG1819	S:Function unknown	XP_015582830.1	LOW QUALITY PROTEIN: putative UDP-rhamnose:rhamnosyltransferase 1 [Ricinus communis]	sp|Q66PF2|URT1_FRAAN	Putative UDP-rhamnose:rhamnosyltransferase 1 OS=Fragaria ananassa OX=3747 GN=GT4 PE=2 SV=1	PF00201	UDPGT	UDP-glucoronosyl and UDP-glucosyl transferase
TRINITY_DN8481_c0_g1	175.72	106.99	311.85	151.38	158.72	159.5	2258	GO:0080043;GO:0008194;GO:0080044	molecular_function;molecular_function;molecular_function	MF:quercetin 3-O-glucosyltransferase activity;MF:UDP-glycosyltransferase activity;MF:quercetin 7-O-glucosyltransferase activity	K23279	UGT84A13			COG1819	S:Function unknown	XP_023903326.1	gallate 1-beta-glucosyltransferase [Quercus suber]	sp|A0A193AU77|GGT24_PUNGR	Gallate 1-beta-glucosyltransferase 84A24 OS=Punica granatum OX=22663 GN=UGT84A24 PE=1 SV=1	PF00201	UDPGT	UDP-glucoronosyl and UDP-glucosyl transferase
TRINITY_DN9296_c0_g1	1.23	5.4	2.74	14.12	4.53	18.3	2008	GO:0016740;GO:0016114;GO:0008194	molecular_function;biological_process;molecular_function	MF:transferase activity;BP:terpenoid biosynthetic process;MF:UDP-glycosyltransferase activity	K23154	CGT			COG1819	S:Function unknown	PSS35117.1	UDP-glycosyltransferase [Actinidia chinensis var. chinensis]	sp|A0A224AKZ9|708G2_CITUN	UDP-glycosyltransferase 708G2 OS=Citrus unshiu OX=55188 GN=UGT708G2 PE=1 SV=1	PF00201	UDPGT	UDP-glucoronosyl and UDP-glucosyl transferase
TRINITY_DN9845_c0_g1	29.83	28	30.16	21.01	32.72	21.34	1692	GO:0016740;GO:0016114;GO:0008194	molecular_function;biological_process;molecular_function	MF:transferase activity;BP:terpenoid biosynthetic process;MF:UDP-glycosyltransferase activity					COG1819	S:Function unknown	GAV56817.1	UDPGT domain-containing protein [Cephalotus follicularis]	sp|U5NH37|7DLGT_CATRO	7-deoxyloganetic acid glucosyl transferase OS=Catharanthus roseus OX=4058 GN=7DLGT PE=1 SV=1	PF00201	UDPGT	UDP-glucoronosyl and UDP-glucosyl transferase
TRINITY_DN1423_c0_g1	24.54	18.72	26.55	12.29	22.72	16.71	1613	GO:0036361;GO:0006807;GO:0047661	molecular_function;biological_process;molecular_function	MF:racemase activity, acting on amino acids and derivatives;BP:nitrogen compound metabolic process;MF:amino-acid racemase activity					COG1794	E:Amino acid transport and metabolism	KAA8523034.1	hypothetical protein F0562_009457 [Nyssa sinensis]	sp|O58403|RACD_PYRHO	Aspartate racemase OS=Pyrococcus horikoshii	PF01177	Asp_Glu_race	Asp/Glu/Hydantoin racemase
TRINITY_DN1423_c0_g2	44.23	52.41	51.57	64.21	48.71	63.83	2617	GO:0009247;GO:0016020;GO:0046509	biological_process;cellular_component;molecular_function	BP:glycolipid biosynthetic process;CC:membrane;MF:1,2-diacylglycerol 3-beta-galactosyltransferase activity	K03715	MGD	map00561	Glycerolipid metabolism	COG0707	M:Cell wall/membrane/envelope biogenesis	EOY29291.1	Monogalactosyl diacylglycerol synthase 1 [Theobroma cacao]	sp|Q69QJ7|MGDG1_ORYSJ	Probable monogalactosyldiacylglycerol synthase 1, chloroplastic OS=Oryza sativa subsp. japonica OX=39947 GN=MGD1 PE=2 SV=1	PF06925;PF04101;PF13692;PF00534	MGDG_synth;Glyco_tran_28_C;Glyco_trans_1_4;Glycos_transf_1	Monogalactosyldiacylglycerol ;Glycosyltransferase family 28 C-terminal domain;Glycosyl transferases group 1;Glycosyl transferases group 1
TRINITY_DN28962_c0_g2	0	0.28	10.2	0.33	0	0	668	GO:0009247;GO:0016020;GO:0046509	biological_process;cellular_component;molecular_function	BP:glycolipid biosynthetic process;CC:membrane;MF:1,2-diacylglycerol 3-beta-galactosyltransferase activity	K03715	MGD	map00561	Glycerolipid metabolism	COG0707	M:Cell wall/membrane/envelope biogenesis	GFY99684.1	monogalactosyldiacylglycerol synthase type C [Actinidia rufa]	sp|Q0DWQ1|MGDG3_ORYSJ	Probable monogalactosyldiacylglycerol synthase 3, chloroplastic OS=Oryza sativa subsp. japonica OX=39947 GN=MGD3 PE=3 SV=2	PF04101;PF00534	Glyco_tran_28_C;Glycos_transf_1	Glycosyltransferase family 28 C-terminal domain;Glycosyl transferases group 1
TRINITY_DN6495_c0_g1	19.18	14.76	15.47	9.96	10.84	13.07	2036	GO:0006488;GO:0016758;GO:0016740;GO:0043541;GO:0042406	biological_process;molecular_function;molecular_function;cellular_component;cellular_component	BP:dolichol-linked oligosaccharide biosynthetic process;MF:transferase activity, transferring hexosyl groups;MF:transferase activity;CC:UDP-N-acetylglucosamine transferase complex;CC:extrinsic component of endoplasmic reticulum membrane	K07432	ALG13	map00510;map00513	N-Glycan biosynthesis;Various types of N-glycan biosynthesis	COG5017	S:Function unknown	PSS10147.1	UDP-N-acetylglucosamine transferase [Actinidia chinensis var. chinensis]	sp|Q5I0K7|ALG13_RAT	UDP-N-acetylglucosamine transferase subunit ALG13 homolog OS=Rattus norvegicus OX=10116 GN=Alg13 PE=1 SV=1	PF04101	Glyco_tran_28_C	Glycosyltransferase family 28 C-terminal domain

## Sheet: Table S9
Table S9 The information of transcription factors family
TF family	Number
bHLH	6	0.0530973
C2H2	5	0.0442478
MYB_superfamily	11	0.0973451
AP2/ERF	22	0.19469
C2C2	4	0.0353982
MADS	2	0.0176991
B3_superfamily	2	0.0176991
WRKY	16	0.141593
NAC	22	0.19469
LBD (AS2/LOB)	4	0.0353982
C3H	1	0.00884956
bZIP	2	0.0176991
GRF	3	0.0265487
SBP	2	0.0176991
GRAS	3	0.0265487
HSF	2	0.0176991
E2F/DP	1	0.00884956
TCP	2	0.0176991
SRS	1	0.00884956
GeBP	1	0.00884956
S1Fa-like	1	0.00884956
